# Supplementary material for: DNA sensing via the cGAS/STING pathway activates the immunoproteasome and adaptive T‐cell immunity
Source: EMBO J. 2023 Mar 13;42(8):e110597. doi: 10.15252/embj.2022110597 (PMC10106989; doi:10.15252/embj.2022110597)
Supplement: Supplementary file 8 — Source Data for Figure 1 [file EMBJ-42-e110597-s006.zip]

Archive with 6 entries (5 files):
- SourceData_Figure 1/
- SourceData_Figure 1/SourceData_Figure 1A.pdf
- SourceData_Figure 1/SourceData_Figure 1A.xlsx
- SourceData_Figure 1/SourceData_Figure 1B.xlsx
- SourceData_Figure 1/SourceData_Figure 1C.pdf
- SourceData_Figure 1/SourceData_Figure 1C.xlsx
