# Supplementary material for: DNA sensing via the cGAS/STING pathway activates the immunoproteasome and adaptive T‐cell immunity
Source: EMBO J. 2023 Mar 13;42(8):e110597. doi: 10.15252/embj.2022110597 (PMC10106989; doi:10.15252/embj.2022110597)
Supplement: Supplementary file 8 — Source Data for Figure 1 [file EMBJ-42-e110597-s006.zip › SourceData_Figure 1/SourceData_Figure 1A.xlsx]

## Sheet: LMP2
LMP2	number	area	Desitity（avaerage）	Desitity	Total of density		LMP2 actin	number	area	Desitity（avaerage）	Desitity	Total of density	LMP2/ACTIN
56	1	2270	107.53	17.6295	40019		56	1	2668	199.724	148.724	39679.5	1.00856
59	1	2884	143.156	53.2564	153591		59	1	2766	202.365	151.365	41867.6	3.6685
69	1	2493	169.558	79.658	198587		69	1	2232	190.613	139.613	31161.7	6.3728
49	1	8118	231.744	141.844	1.15149e+06		49	3	2758	204.435	153.435	42317.5	27.2106
50	1	7053	217.866	127.966	902545		50	3	2844	209.741	158.741	45145.8	19.9918
53	1	2135	129.064	39.1642	83615.5		53	1	3644	214.985	163.985	59756.2	1.39928
68	1	9726	217.772	127.872	1.24368e+06		68	1	3244	213.273	162.273	52641.5	23.6255
back			89.9						back			51
LMP2
	LMP2/actin	AVERAGE	fold to average
56	1.00856		0.27382
59	3.6685		0.995986
69	6.3728	3.68329	1.73019
49	27.2106		7.3876
50	19.9918		5.4277
68	23.6255		6.41425

## Sheet: LMP7
170216 MEF lysates_newest blot_LMP7		170216 MEF lysates_Actin
Band No.	Adj. Volume (Int)	Band No.	Adj. Volume (Int)	LMP7/actin
49	101927461	49	23594480	4.31997
56	3689088	56	28709863	0.128495
50	4144416	50	27797861	0.149091
59	3970752	59	35350042	0.112327
53	17212032	53	26162500	0.657889
69	5822784	69	35936992	0.162028
68	238907975	68	30488094	7.83611
		average	fold to average
56	0.128495		0.956899
59	0.112327		0.83649
69	0.162028	0.134283	1.20661
49	4.31997		32.1706
50	0.149091		1.11027
68	7.83611		58.3551
