# Supplementary material for: DNA sensing via the cGAS/STING pathway activates the immunoproteasome and adaptive T‐cell immunity
Source: EMBO J. 2023 Mar 13;42(8):e110597. doi: 10.15252/embj.2022110597 (PMC10106989; doi:10.15252/embj.2022110597)
Supplement: Supplementary file 8 — Source Data for Figure 1 [file EMBJ-42-e110597-s006.zip › SourceData_Figure 1/SourceData_Figure 1B.xlsx]

## Sheet: Auswertung RPL19
			Ct	Ct	MW		Ct	Ct	MW	dCt	Luc MWdCt	MW CT	minusddCT	2^-MWdCt	2^minus ddCT
		PAMB8				RPL19
49	0	0.04	23.17	23.13	23.15	0.01	16.66	16.67	16.665	6.485				0.011164
50		0.16	27.98	27.82	27.9	0.04	17.11	17.15	17.13	10.77				0.000572673
53		0.06	26.81	26.87	26.84	0.04	16.46	16.5	16.48	10.36				0.000760903
56		0.11	25.76	25.87	25.815	0.05	16.79	16.84	16.815	9				0.00195312
59	0	0.15	28.5	28.65	28.575	0.01	16.32	16.31	16.315	12.26				0.000203879
68		0.06	22.21	22.27	22.24	0.01	17	16.99	16.995	5.245				0.0263692
69		0.91	32.01	32.92	32.465	0.07	16.2	16.27	16.235	16.23				1.30102e-05
			Ct	Ct	MW		Ct	Ct	MW	dCt	Luc MWdCt	MW CT	minusddCT	2^-MWdCt	2^minus ddCT
		PAMB9				RPL19
49	0	0.01	24.22	24.21	24.215	0.01	16.66	16.67	16.665	7.55				0.00533609
50		0.25	27.44	27.69	27.565	0.04	17.11	17.15	17.13	10.435				0.000722357
53		0.01	26.49	26.5	26.495	0.04	16.46	16.5	16.48	10.015				0.000966462
56		0.06	26.48	26.54	26.51	0.05	16.79	16.84	16.815	9.695				0.00120646
59	0	0.13	27.76	27.89	27.825	0.01	16.32	16.31	16.315	11.51				0.000342882
68		0.02	23.12	23.14	23.13	0.01	17	16.99	16.995	6.135				0.0142292
69		4.78	28.86	33.64	31.25	0.07	16.2	16.27	16.235	15.015				3.02019e-05
			Ct	Ct	MW		Ct	Ct	MW	dCt	Luc MWdCt	MW CT	minusddCT	2^-MWdCt	2^minus ddCT
		PAMB10				RPL19
49	0	0.09	22.78	22.69	22.735	0.01	16.66	16.67	16.665	6.07				0.014885
50		0.01	24.5	24.49	24.495	0.04	17.11	17.15	17.13	7.365				0.00606616
53		0.02	23.92	23.94	23.93	0.04	16.46	16.5	16.48	7.45				0.00571908
56		0.04	23.91	23.87	23.89	0.05	16.79	16.84	16.815	7.075				0.00741674
59	0	0.02	23.66	23.64	23.65	0.01	16.32	16.31	16.315	7.335				0.00619363
68		0.04	23.55	23.59	23.57	0.01	17	16.99	16.995	6.575				0.0104888
69		0.02	23.19	23.17	23.18	0.07	16.2	16.27	16.235	6.945				0.00811609
		0.1	20.35	20.45	20.4	0.07	17.79	17.72	17.755	2.645				0.159873
			Ct	Ct	MW		Ct	Ct	MW	dCt	Luc MWdCt	MW CT	minusddCT	2^-MWdCt	2^minus ddCT
		STAT1				RPL19
49	0	0.1	20.44	20.34	20.39	0.01	16.66	16.67	16.665	3.725				0.0756246
50		0.03	22.52	22.55	22.535	0.04	17.11	17.15	17.13	5.405				0.0236011
53		0.06	23.06	23	23.03	0.04	16.46	16.5	16.48	6.55				0.0106722
56		0	21.9	21.9	21.9	0.05	16.79	16.84	16.815	5.085				0.029462
59	0	0.08	23.76	23.68	23.72	0.01	16.32	16.31	16.315	7.405				0.00590028
68		0.14	20.46	20.32	20.39	0.01	17	16.99	16.995	3.395				0.0950612
69		0.03	24.71	24.74	24.725	0.07	16.2	16.27	16.235	8.49				0.00278135
		0.03	22.69	22.66	22.675	0.07	17.79	17.72	17.755	4.92				0.0330318
	TP63	KRT5	FOXJ1	DNAI		MUC5A	MUC5B	CC10
BD	0.134904	2.14355	4.85557e-05	0.000332352		0.000351302	0.000447756	0.288172
D0	0.0457527	0.283221	0.00163103	0.000314424		3.82283e-05	0.000429516	0.26334
D7 DMSO	0.0538466	1.97931	0.0557455	0.00258611		0.00168855	0.0253829	4.08405
D7 Lu005i	0.0523742	2.06337	0.0139364	0.00151654		0.000776891	0.0105985	6.10504
D14 DMSO	0.0454366	1.7593	0.155501	0.0217929		0.00135265	0.0214928	9.78112
D14 Lu005i	0.0449667	1.6529	0.0984135	0.0127797		0.00201501	0.0242647	13.3152
D28 DMSO	0.0386068	1.59107	0.182378	0.0332616		0.0035573	0.0172173	10.3388
D28 Lu005i	0.0328036	1.38511	0.159873	0.0330318		0.00359448	0.0192366	11.9174
