# Supplementary material for: DNA sensing via the cGAS/STING pathway activates the immunoproteasome and adaptive T‐cell immunity
Source: EMBO J. 2023 Mar 13;42(8):e110597. doi: 10.15252/embj.2022110597 (PMC10106989; doi:10.15252/embj.2022110597)
Supplement: Supplementary file 8 — Source Data for Figure 1 [file EMBJ-42-e110597-s006.zip › SourceData_Figure 1/SourceData_Figure 1C.xlsx]

## Sheet: LW124
beta1_LW124_UNSEP2
Lane	Band No.	Band Label	Mol. Wt. (KDa)	Relative Front	Adj. Volume (Int)	Volume (Int)	Abs. Quant.	Rel. Quant.	Band %	Lane %
49	1		N/A	0.807927	1.1527e+07	1.29278e+07	N/A	N/A	100	87.5521
53	1		N/A	0.801829	9.03203e+06	9.98901e+06	N/A	N/A	100	92.7316
50	1		N/A	0.800305	1.33709e+07	1.43933e+07	N/A	N/A	100	88.2675
68	1		N/A	0.800305	1.37411e+07	1.47203e+07	N/A	N/A	100	87.1788
56	1		N/A	0.801829	9.76933e+06	1.06807e+07	N/A	N/A	100	93.3592
59	1		N/A	0.806402	7.36211e+06	8.24133e+06	N/A	N/A	100	92.6656
69	1		N/A	0.814024	6.97333e+06	7.90484e+06	N/A	N/A	100	91.5875
LMP2_LW124_UNSEP2
Lane	Band No.	Band Label	Mol. Wt. (KDa)	Relative Front	Adj. Volume (Int)	Volume (Int)	Abs. Quant.	Rel. Quant.	Band %	Lane %
49	1		N/A	0.955793	991214	2.26175e+06	N/A	N/A	100	7.52868
53	1		N/A	0.948171	74875	755805	N/A	N/A	100	0.768739
50	1		N/A	0.946646	724221	1.53171e+06	N/A	N/A	100	4.78093
68	1		N/A	0.948171	1.07539e+06	1.65775e+06	N/A	N/A	100	6.8227
56	1		N/A	0.954268	45607.1	758149	N/A	N/A	100	0.435837
59	1		N/A	0.954268	48658.8	651325	N/A	N/A	100	0.61246
69	1		N/A	0.925305	26936.2	753836	N/A	N/A	100	0.353779
170724 ABPs_MVB+LW_Comassie_Mut-WT lysates 01.06
Lane	Band No.	Band Label	Mol. Wt. (KDa)	Relative Front	Adj. Volume (Int)	Volume (Int)	Abs. Quant.	Rel. Quant.	Band %	Lane %
49	1		N/A	0.502276	363496	3719800	N/A	N/A	100	6.14498
53	1		N/A	0.497724	223384	3300640	N/A	N/A	100	4.6576
50	1		N/A	0.497724	340088	5056856	N/A	N/A	100	6.4972
68	1		N/A	0.499241	350672	3714144	N/A	N/A	100	5.43477
56	1		N/A	0.499241	348376	3934112	N/A	N/A	100	4.39187
59	1		N/A	0.499241	306936	3910144	N/A	N/A	100	4.97974
69	1		N/A	0.500759	321552	3738392	N/A	N/A	100	5.05814
beta1/comassie		average of wt
49	31.7114		1.29057
53	40.4328		1.64551
50	39.3159		1.60005
68	39.185		1.59473
56	28.0425	24.5716	1.14126
59	23.9858		0.97616
69	21.6865		0.882584
LMP2/comassie
49	2.72689		21.9196
53	0.335185		2.69432
50	2.12951		17.1176
68	3.06666		24.6507
56	0.130913	0.124404	1.05232
59	0.158531		1.27432
69	0.0837694		0.673363

## Sheet: MVB127
UNSEP1_MV151_MVB127
Lane	Band No.	Band Label	Mol. Wt. (KDa)	Relative Front	Adj. Volume (Int)	Volume (Int)	Abs. Quant.	Rel. Quant.	Band %	Lane %
49	1		N/A	0.747793	1.51859e+08	1.62989e+08	N/A	N/A	100	86.6085
53	1		N/A	0.745271	1.34038e+08	1.43721e+08	N/A	N/A	100	86.5915
50	1		N/A	0.741488	1.05521e+08	1.13774e+08	N/A	N/A	100	87.9793
68	1		N/A	0.738966	1.09502e+08	1.15888e+08	N/A	N/A	100	87.2981
56	1		N/A	0.742749	1.48894e+08	1.53943e+08	N/A	N/A	100	89.0566
59	1		N/A	0.746532	1.73666e+08	1.78656e+08	N/A	N/A	100	89.802
69	1		N/A	0.754098	2.01439e+08	2.06298e+08	N/A	N/A	100	87.1767
170724 ABPs_MVB+LW_Comassie_Mut-WT lysates 01.06
Lane	Band No.	Band Label	Mol. Wt. (KDa)	Relative Front	Adj. Volume (Int)	Volume (Int)	Abs. Quant.	Rel. Quant.	Band %	Lane %
49	1		N/A	0.502276	363496	3719800	N/A	N/A	100	6.14498
53	1		N/A	0.497724	223384	3300640	N/A	N/A	100	4.6576
50	1		N/A	0.497724	340088	5056856	N/A	N/A	100	6.4972
68	1		N/A	0.499241	350672	3714144	N/A	N/A	100	5.43477
56	1		N/A	0.499241	348376	3934112	N/A	N/A	100	4.39187
59	1		N/A	0.499241	306936	3910144	N/A	N/A	100	4.97974
69	1		N/A	0.500759	321552	3738392	N/A	N/A	100	5.05814
beta5+LMP7		average of wt
49	417.773		0.773817
53	600.034		1.11141
50	310.275		0.574705
68	312.262		0.578384
56	427.394	539.887	0.791636
59	565.806		1.04801
69	626.46		1.16035

## Sheet: MV151
beta2_UNSEP1_MV151_MVB127
Lane	Band No.	Band Label	Mol. Wt. (KDa)	Relative Front	Adj. Volume (Int)	Volume (Int)	Abs. Quant.	Rel. Quant.	Band %	Lane %
49	1		N/A	0.476671	9.61242e+07	1.0204e+08	N/A	N/A	100	22.7428
53	1		N/A	0.474149	7.4937e+07	8.02744e+07	N/A	N/A	100	18.3942				MECL-1/commise		average of wt
50	1		N/A	0.47541	1.01285e+08	1.06827e+08	N/A	N/A	100	23.1476				49	20.6393		5.52438
68	1		N/A	0.47541	1.01705e+08	1.07899e+08	N/A	N/A	100	22.3995				53	2.89983		0.776177
56	1		N/A	0.476671	9.6572e+07	1.01989e+08	N/A	N/A	100	22.3462				50	16.3351		4.37229
59	1		N/A	0.476671	7.70697e+07	8.17034e+07	N/A	N/A	100	19.8911				68	11.3932		3.04953
69	1		N/A	0.480454	7.80844e+07	8.32576e+07	N/A	N/A	100	20.0452				56	4.39876	3.73604	1.17738
														59	4.31481		1.15491
MECL-1_UNSEP1_MV151_MVB127														69	2.49457		0.667702
Lane	Band No.	Band Label	Mol. Wt. (KDa)	Relative Front	Adj. Volume (Int)	Volume (Int)	Abs. Quant.	Rel. Quant.	Band %	Lane %
49	1		N/A	0.520807	6.47951e+06	1.01741e+07	N/A	N/A	100	1.53304				beta2/commise		average of wt
53	1		N/A	0.501892	774328	4.08776e+06	N/A	N/A	100	0.190068				49	306.186		1.1924
50	1		N/A	0.517024	5.2082e+06	8.46226e+06	N/A	N/A	100	1.19028				53	280.637		1.0929
68	1		N/A	0.518285	4.67462e+06	7.21362e+06	N/A	N/A	100	1.02954				50	317.671		1.23713
56	1		N/A	0.519546	1.54739e+06	3.97989e+06	N/A	N/A	100	0.358058				68	247.879		0.965335
59	1		N/A	0.520807	1.62584e+06	3.79062e+06	N/A	N/A	100	0.419618				56	274.524	256.781	1.0691
69	1		N/A	0.513241	668718	3.80398e+06	N/A	N/A	100	0.171668				59	204.535		0.796534
														69	291.284		1.13437
beta1 UNSEP1_MV151_MVB127
Lane	Band No.	Band Label	Mol. Wt. (KDa)	Relative Front	Adj. Volume (Int)	Volume (Int)	Abs. Quant.	Rel. Quant.	Band %	Lane %
49	1		N/A	0.664565	1.21322e+08	1.25952e+08	N/A	N/A	100	28.7046
53	1		N/A	0.65826	1.25919e+08	1.3006e+08	N/A	N/A	100	30.9082				beta5+lmp7
50	1		N/A	0.656999	1.35332e+08	1.39785e+08	N/A	N/A	100	30.9288				49	386.45		1.04202
68	1		N/A	0.65826	1.3935e+08	1.44333e+08	N/A	N/A	100	30.6905				53	471.562		1.27151
56	1		N/A	0.660782	1.38017e+08	1.42355e+08	N/A	N/A	100	31.9363				50	424.458		1.1445
59	1		N/A	0.660782	1.1416e+08	1.17879e+08	N/A	N/A	100	29.4639				68	339.63		0.915773
69	1		N/A	0.668348	1.11864e+08	1.15831e+08	N/A	N/A	100	28.7167				56	392.339	370.867	1.0579
														59	302.968		0.81692
beta5+LMP7 UNSEP1_MV151_MVB127														69	417.293		1.12518
Lane	Band No.	Band Label	Mol. Wt. (KDa)	Relative Front	Adj. Volume (Int)	Volume (Int)	Abs. Quant.	Rel. Quant.	Band %	Lane %
49	1		N/A	0.716267	1.66932e+08	1.71029e+08	N/A	N/A	100	39.4959				MECL-1/beta2
53	1		N/A	0.712484	1.85828e+08	1.90059e+08	N/A	N/A	100	45.6138					MECL-1/commise	beta2/commise	MECL-1/commise/beta2/commise	average of WT
50	1		N/A	0.709962	1.68993e+08	1.72938e+08	N/A	N/A	100	38.6217				49	5.52438	1.1924	4.63297		4.42666
68	1		N/A	0.709962	1.74878e+08	1.79423e+08	N/A	N/A	100	38.5151				53	0.776177	1.0929	0.710197		0.678571
56	1		N/A	0.713745	1.76658e+08	1.80765e+08	N/A	N/A	100	40.8776				50	4.37229	1.23713	3.53422		3.37684
59	1		N/A	0.713745	1.76551e+08	1.8027e+08	N/A	N/A	100	45.5666				68	3.04953	0.965335	3.15904		3.01836
69	1		N/A	0.721311	1.82525e+08	1.86302e+08	N/A	N/A	100	46.8563				56	1.17738	1.0691	1.10129	1.04661	1.05224
														59	1.15491	0.796534	1.44992		1.38536
LMP2 UNSEP1_MV151_MVB127														69	0.667702	1.13437	0.588612		0.5624
Lane	Band No.	Band Label	Mol. Wt. (KDa)	Relative Front	Adj. Volume (Int)	Volume (Int)	Abs. Quant.	Rel. Quant.	Band %	Lane %
49	1		N/A	0.759143	1.16847e+07	1.46075e+07	N/A	N/A	100	2.76457				LMP2/beta1
53	1		N/A	0.751576	1.33084e+06	3.5605e+06	N/A	N/A	100	0.326671					LMP2/commise	beta1/commise	LMP2/commise/beta1/commise	average of WT
50	1		N/A	0.754098	6.89496e+06	9.35763e+06	N/A	N/A	100	1.57578				49	21.9196	1.29057	16.9844		17.0386
68	1		N/A	0.752837	1.15432e+07	1.4835e+07	N/A	N/A	100	2.54228				53	2.69432	1.64551	1.63738		1.6426
56	1		N/A	0.745271	558520	3.27535e+06	N/A	N/A	100	0.129238				50	17.1176	1.60005	10.6982		10.7323
59	1		N/A	0.755359	587159	2.81418e+06	N/A	N/A	100	0.151542				68	24.6507	1.59473	15.4576		15.5069
69	1		N/A	0.75662	154016	2.14491e+06	N/A	N/A	100	0.039538				56	1.05232	1.14126	0.922071	0.996818	0.925014
														59	1.27432	0.97616	1.30544		1.30961
170724 ABPs_MV151_Comassie_Mut-WT lysates 01.06														69	0.673363	0.882584	0.762945		0.76538
Lane	Band No.	Band Label	Mol. Wt. (KDa)	Relative Front	Adj. Volume (Int)	Volume (Int)	Abs. Quant.	Rel. Quant.	Band %	Lane %
49	1		N/A	0.505311	313940	4568905	N/A	N/A	100	5.074
53	1		N/A	0.502276	267025	4504170	N/A	N/A	100	4.82226
50	1		N/A	0.503794	318835	4929100	N/A	N/A	100	5.31747
68	1		N/A	0.506829	410300	4930200	N/A	N/A	100	4.90731
56	1		N/A	0.506829	351780	4128190	N/A	N/A	100	4.15797
59	1		N/A	0.506829	376805	3974355	N/A	N/A	100	5.85666
69	1		N/A	0.506829	268070	4400550	N/A	N/A	100	4.5779
