# Supplementary material for: DNA sensing via the cGAS/STING pathway activates the immunoproteasome and adaptive T‐cell immunity
Source: EMBO J. 2023 Mar 13;42(8):e110597. doi: 10.15252/embj.2022110597 (PMC10106989; doi:10.15252/embj.2022110597)
Supplement: Supplementary file 9 — Source Data for Figure 2 [file EMBJ-42-e110597-s004.zip]

Archive with 7 entries (6 files):
- SourceData_Figure 2/
- SourceData_Figure 2/SourceData_Figure 2B.xlsx
- SourceData_Figure 2/SourceData_Figure 2D.pdf
- SourceData_Figure 2/SourceData_Figure 2E.xlsx
- SourceData_Figure 2/SourceData_Figure 2F.xlsx
- SourceData_Figure 2/SourceData_Figure 2G.pdf
- SourceData_Figure 2/SourceData_Figure 2H.xlsx
