# Supplementary material for: DNA sensing via the cGAS/STING pathway activates the immunoproteasome and adaptive T‐cell immunity
Source: EMBO J. 2023 Mar 13;42(8):e110597. doi: 10.15252/embj.2022110597 (PMC10106989; doi:10.15252/embj.2022110597)
Supplement: Supplementary file 9 — Source Data for Figure 2 [file EMBJ-42-e110597-s004.zip › SourceData_Figure 2/SourceData_Figure 2B.xlsx]

## Sheet: Sheet1
20220916
quantification	RAW DATA													average
ND2 primer	22.91	22.87	0	0	0	0	0	0	0	0	0	0		22.89		0		0		0		0		0
ND2 primer	22.85	22.77	21.82	21.89	23.58	23.7	20.05	20.16	20.52	20.43	20.59	20.68		22.81		21.855		23.64		20.105		20.475		20.635
ND4 primer	21.66	21.26	32.75	0	0	0	0	0	0	0	0	0		21.46		16.375		0		0		0		0
ND4 primer	21.18	21.24	20.46	20.44	22.42	22.48	18.54	18.43	18.74	18.8	18.91	18.9		21.21		20.45		22.45		18.485		18.77		18.905
mtDNA primer set	22.79	22.65	28.91	0	0	20.71	20.29	23.02	0	0	0	0		22.72		14.455		10.355		21.655		0		0
mtDNA primer set	22.7	22.74	21.83	21.85	23.19	23.19	20.24	20.22	20.47	20.49	20.73	20.72		22.72		21.84		23.19		20.23		20.48		20.725
SCR primer set	28.68	28.63	0	0	18.43	0	0	0	24.55	0	0	0		28.655		0		9.215		0		12.275		0
SCR primer set	25.07	25.02	25.51	25.5	27	27	27.76	27.78	27.56	27.46	26.69	26.82		25.045		25.505		27		27.77		27.51		26.755
Example Calculations: Comparative ∆∆Cq (Quantification Cycle Value) Method Table 3. Cq (Quantification Cycle) values of mtDNA qPCR (mtDNA) and single copy reference qPCR (SCR) obtained for the genomic DNA samples. Primer set Target sample Reference sample mtDNA 16.41 17.23 SCR 24.64 26.10 ∆Cq (mtDNA) = Cq (mtDNA, target sample) - Cq (mtDNA, reference sample) = 16.41 - 17.23 = -0.82 ∆Cq (SCR) = Cq…
∆Cq (mtDNA) = Cq (mtDNA, target sample) - Cq (mtDNA, reference sample)
∆Cq (SCR) = Cq (SCR, target sample) - Cq (SCR, reference sample)
	= B14 - $O$14
∆∆Cq = ∆Cq (mtDNA) - (∆Cq (SCR))
	#VALUE!
Relative mtDNA copy number of the target sample to the reference sample (fold)
	#VALUE!
The mtDNA copy number of the target sample per diploid cell
	= Reference sample mtDNA copy number x 2-∆∆Cq
	#VALUE!	± 13
template
		Cq (mtDNA, target sample)	Cq (mtDNA, reference sample)	Cq (SCR, target sample)	Cq (SCR, reference sample)	∆Cq (mtDNA)	∆Cq (SCR)	∆∆Cq	Relative mtDNA copy number of the target sample to the reference sample (fold)	The mtDNA copy number of the target sample per diploid cell
ND2	wt	22.81	22.89	25.045	28.655	-0.08	-3.61	3.53	0.0865693	46.4877	46.4877
	wt	21.855	22.89	25.505	28.655	-1.035	-3.15	2.115	0.230846	123.964	123.964
	wt	23.64	22.89	27	28.655	0.75	-1.655	2.405	0.188809	101.39	101.39
	mut	20.105	22.89	27.77	28.655	-2.785	-0.885	-1.9	3.73213	2004.15	2004.15
	mut	20.475	22.89	27.51	28.655	-2.415	-1.145	-1.27	2.41162	1295.04	1295.04
	mut	20.635	22.89	26.755	28.655	-2.255	-1.9	-0.355	1.27899	686.815	686.815
ND4	wt	21.21	21.46	25.045	28.655	-0.25	-3.61	3.36	0.0973956	52.3014	52.3014
	wt	20.45	21.46	25.505	28.655	-1.01	-3.15	2.14	0.22688	121.834	121.834
	wt	22.45	21.46	27	28.655	0.99	-1.655	2.645	0.159873	85.8519	85.8519
	mut	18.485	21.46	27.77	28.655	-2.975	-0.885	-2.09	4.25748	2286.27	2286.27
	mut	18.77	21.46	27.51	28.655	-2.69	-1.145	-1.545	2.91804	1566.99	1566.99
	mut	18.905	21.46	26.755	28.655	-2.555	-1.9	-0.655	1.57462	845.569	845.569
kit mtDNA primer set	wt	22.72	22.72	25.045	28.655	0	-3.61	3.61	0.0818996	43.9801	43.9801
	wt	21.84	22.72	25.505	28.655	-0.88	-3.15	2.27	0.20733	111.336	111.336
	wt	23.19	22.72	27	28.655	0.47	-1.655	2.125	0.229251	123.108	123.108
	mut	20.23	22.72	27.77	28.655	-2.49	-0.885	-1.605	3.04196	1633.53	1633.53
	mut	20.48	22.72	27.51	28.655	-2.24	-1.145	-1.095	2.13613	1147.1	1147.1
	mut	20.725	22.72	26.755	28.655	-1.995	-1.9	-0.095	1.06807	573.551	573.551
adapted to prism
	wt59			mut68
ND2	46.4877	123.964	101.39	2004.15	1295.04	686.815
ND4	52.3014	121.834	85.8519	2286.27	1566.99	845.569

## Sheet: raw data
20220916d5
22.91	22.87	0	0	0	0	0	0	0	0	0	0	ND2 primer	refer	refer
22.85	22.77	21.82	21.89	23.58	23.7	20.05	20.16	20.52	20.43	20.59	20.68	ND2 primer
21.66	21.26	32.75	0	0	0	0	0	0	0	0	0	ND4 primer	refer	refer
21.18	21.24	20.46	20.44	22.42	22.48	18.54	18.43	18.74	18.8	18.91	18.9	ND4 primer
22.79	22.65	28.91	0	0	20.71	20.29	23.02	0	0	0	0	mtDNA primer set	refer	refer
22.7	22.74	21.83	21.85	23.19	23.19	20.24	20.22	20.47	20.49	20.73	20.72	mtDNA primer set
28.68	28.63	0	0	18.43	0	0	0	24.55	0	0	0	SCR primer set	refer	refer
25.07	25.02	25.51	25.5	27	27	27.76	27.78	27.56	27.46	26.69	26.82	SCR primer set
Experiment: 20220916 mtquantification repeat Selected Filter: SYBR Green I / HRM Dye (465-510)
Include	Color	Pos	Name	Cp	Concentration	Standard	Status
TRUE	255	A1	Sample 1	22.91		0			22.89
TRUE	255	A2	Sample 2	22.87		0
TRUE	65280	A3	Sample 3			0			#DIV/0!
TRUE	65280	A4	Sample 4			0
TRUE	65280	A5	Sample 5			0			#DIV/0!
TRUE	65280	A6	Sample 6			0
TRUE	65280	A7	Sample 7			0			#DIV/0!
TRUE	65280	A8	Sample 8			0
TRUE	65280	A9	Sample 9			0			#DIV/0!
TRUE	65280	A10	Sample 10			0
TRUE	65280	A11	Sample 11			0			#DIV/0!
TRUE	65280	A12	Sample 12			0
TRUE	255	B1	Sample 13	22.85		0			22.81
TRUE	255	B2	Sample 14	22.77		0
TRUE	255	B3	Sample 15	21.82		0			21.855
TRUE	255	B4	Sample 16	21.89		0
TRUE	255	B5	Sample 17	23.58		0			23.64
TRUE	255	B6	Sample 18	23.7		0
TRUE	255	B7	Sample 19	20.05		0			20.105
TRUE	255	B8	Sample 20	20.16		0
TRUE	255	B9	Sample 21	20.52		0			20.475
TRUE	255	B10	Sample 22	20.43		0
TRUE	255	B11	Sample 23	20.59		0			20.635
TRUE	255	B12	Sample 24	20.68		0
TRUE	255	C1	Sample 25	21.66		0			21.46
TRUE	255	C2	Sample 26	21.26		0
TRUE	255	C3	Sample 27	32.75		0			32.75
TRUE	65280	C4	Sample 28			0
TRUE	65280	C5	Sample 29			0			#DIV/0!
TRUE	65280	C6	Sample 30			0
TRUE	65280	C7	Sample 31			0			#DIV/0!
TRUE	65280	C8	Sample 32			0
TRUE	65280	C9	Sample 33			0			#DIV/0!
TRUE	65280	C10	Sample 34			0
TRUE	65280	C11	Sample 35			0			#DIV/0!
TRUE	65280	C12	Sample 36			0
TRUE	255	D1	Sample 37	21.18		0			21.21
TRUE	255	D2	Sample 38	21.24		0
TRUE	255	D3	Sample 39	20.46		0			20.45
TRUE	255	D4	Sample 40	20.44		0
TRUE	255	D5	Sample 41	22.42		0			22.45
TRUE	255	D6	Sample 42	22.48		0
TRUE	255	D7	Sample 43	18.54		0			18.485
TRUE	255	D8	Sample 44	18.43		0
TRUE	255	D9	Sample 45	18.74		0			18.77
TRUE	255	D10	Sample 46	18.8		0
TRUE	255	D11	Sample 47	18.91		0			18.905
TRUE	255	D12	Sample 48	18.9		0
TRUE	255	E1	Sample 49	22.79		0			22.72
TRUE	255	E2	Sample 50	22.65		0
TRUE	255	E3	Sample 51	28.91		0			28.91
TRUE	65280	E4	Sample 52			0
TRUE	65280	E5	Sample 53			0			20.71
TRUE	255	E6	Sample 54	20.71		0
TRUE	255	E7	Sample 55	20.29		0			21.655
TRUE	255	E8	Sample 56	23.02		0
TRUE	65280	E9	Sample 57			0			#DIV/0!
TRUE	65280	E10	Sample 58			0
TRUE	65280	E11	Sample 59			0			#DIV/0!
TRUE	65280	E12	Sample 60			0
TRUE	255	F1	Sample 61	22.7		0			22.72
TRUE	255	F2	Sample 62	22.74		0
TRUE	255	F3	Sample 63	21.83		0			21.84
TRUE	255	F4	Sample 64	21.85		0
TRUE	255	F5	Sample 65	23.19		0			23.19
TRUE	255	F6	Sample 66	23.19		0
TRUE	255	F7	Sample 67	20.24		0			20.23
TRUE	255	F8	Sample 68	20.22		0
TRUE	255	F9	Sample 69	20.47		0			20.48
TRUE	255	F10	Sample 70	20.49		0
TRUE	255	F11	Sample 71	20.73		0			20.725
TRUE	255	F12	Sample 72	20.72		0
TRUE	255	G1	Sample 73	28.68		0			28.655
TRUE	255	G2	Sample 74	28.63		0
TRUE	65280	G3	Sample 75			0			#DIV/0!
TRUE	65280	G4	Sample 76			0
TRUE	255	G5	Sample 77	18.43		0			18.43
TRUE	65280	G6	Sample 78			0
TRUE	65280	G7	Sample 79			0			#DIV/0!
TRUE	65280	G8	Sample 80			0
TRUE	255	G9	Sample 81	24.55		0			24.55
TRUE	65280	G10	Sample 82			0
TRUE	65280	G11	Sample 83			0			#DIV/0!
TRUE	65280	G12	Sample 84			0
TRUE	255	H1	Sample 85	25.07		0			25.045
TRUE	255	H2	Sample 86	25.02		0
TRUE	255	H3	Sample 87	25.51		0			25.505
TRUE	255	H4	Sample 88	25.5		0
TRUE	255	H5	Sample 89	27		0			27
TRUE	255	H6	Sample 90	27		0
TRUE	255	H7	Sample 91	27.76		0			27.77
TRUE	255	H8	Sample 92	27.78		0
TRUE	255	H9	Sample 93	27.56		0			27.51
TRUE	255	H10	Sample 94	27.46		0
TRUE	255	H11	Sample 95	26.69		0			26.755
TRUE	255	H12	Sample 96	26.82		0
