# Supplementary material for: DNA sensing via the cGAS/STING pathway activates the immunoproteasome and adaptive T‐cell immunity
Source: EMBO J. 2023 Mar 13;42(8):e110597. doi: 10.15252/embj.2022110597 (PMC10106989; doi:10.15252/embj.2022110597)
Supplement: Supplementary file 9 — Source Data for Figure 2 [file EMBJ-42-e110597-s004.zip › SourceData_Figure 2/SourceData_Figure 2E.xlsx]

## Sheet: IFNbeta ELISA
<>	1	2	3	4	5	6	7	8	9	10	11	12
A	2.046	2.016	0.049	0.038	0.041	0.086	0.064	0.053	0.045	0.046	0.035	0.037
B	0.979	0.984	0.048	0.036	0.035	0.08	0.062	0.051	0.147	0.141	0.035	0.035
C	0.515	0.498	0.05	0.032	0.035	0.066	0.057	0.055	0.042	0.04	0.035	0.032
D	0.268	0.262	0.049	0.036	0.034	0.065	0.055	0.053	0.04	0.04	0.031	0.022
E	0.146	0.145	0.065	0.041	0.037	0.096	0.037	0.063	0.045	0.044	0.031	0.032
F	0.09	0.085	0.065	0.034	0.034	0.096	0.036	0.063	0.0226	0.0224	0.001	0.006
G	0.067	0.062	0.062	0.191	0.055	0.055	0.054	0.03	0.034	0.031	0.031	0.038
H	0.039	0.038	0.061	0.198	0.056	0.056	0.052	0.034	0.036	0.033	0.032	0.037
					back ground	0.0225
Conz	Mean	-Blank
500	2.031	2.0085
250	0.9815	0.959
125	0.5065	0.484
62.5	0.265	0.2425
31.25	0.1455	0.123
15.625	0.0875	0.065
7.8125	0.0645	0.042
0	0.0225	0
Lysates	2019-06-17
-BG	Samples			Mean		stabw %	conz [pg/ml)	average of con	Cell number																	mean
S3	56	0.049	0.048	0.0485		#NAME?	12.125	10.2917	7.975	797500	1.52038	1.52038e-05			WT	Mut		mean of wt	WT	Mut		56	1.22146	0.83154	2.58234	1.54511
	59	0.038	0.036	0.037		#NAME?	9.25		9.9	990000	0.934343	9.34343e-06			1.52038	1.98091		1.24472	1.22146	1.59145		59	0.750647	0.505492	1.06701	0.774383
	69	0.041	0.035	0.038		#NAME?	9.5		11.2	1120000	0.848214	8.48214e-06			0.934343	1.96875			0.750647	1.58168		69	0.681451	0.568138	0.791918	0.680502
	49	0.086	0.08	0.083		#NAME?	20.75	16.5	10.475	1047500	1.98091	1.98091e-05			0.848214	2.36364			0.681451	1.89893		49	1.98091	1.63823	1.97289	1.86401
	50	0.064	0.062	0.063		#NAME?	15.75		8	800000	1.96875	1.96875e-05			1.03503	1.63823			0.83154	1.31614		50	1.96875	1.62946	3.25581	2.28468
	68	0.053	0.051	0.052		#NAME?	13		5.5	550000	2.36364	2.36364e-05			0.629195	1.62946			0.505492	1.3091		68	2.36364	1.64062	3.64865	2.55097
S4	56	0.05	0.049	0.0495		#NAME?	12.375	9.83333	3.85	385000	3.21429	3.21429e-05			0.707171	1.64062			0.568138	1.31807
	59	0.032	0.036	0.034		#NAME?	8.5		6.4	640000	1.32812	1.32812e-05			3.21429	1.97289			2.58234	1.58501
	69	0.035	0.034	0.0345		#NAME?	8.625		8.75	875000	0.985714	9.85714e-06			1.32812	3.25581			1.06701	2.61571
	49	0.066	0.065	0.0655		#NAME?	16.375	14.625	8.3	830000	1.97289	1.97289e-05			0.985714	3.64865			0.791918	2.93131
	50	0.057	0.055	0.056		#NAME?	14		4.3	430000	3.25581	3.25581e-05
	68	0.055	0.053	0.054		#NAME?	13.5		3.7	370000	3.64865	3.64865e-05
S new	56	0.065	0.065	0.065		#NAME?	16.25	11.5	15.7	1570000	1.03503	1.03503e-05
	59	0.041	0.034	0.0375		#NAME?	9.375		14.9	1490000	0.629195	6.29195e-06
	69	0.037	0.034	0.0355		#NAME?	8.875		12.55	1255000	0.707171	7.07171e-06
	49	0.096	0.096	0.096		#NAME?	24	16.2917	14.65	1465000	1.63823	1.63823e-05
	50	0.037	0.036	0.0365		#NAME?	9.125		5.6	560000	1.62946	1.62946e-05
	68	0.063	0.063	0.063		#NAME?	15.75		9.6	960000	1.64062	1.64062e-05
	WT	10.5417
	Mutator	15.8067
