# Supplementary material for: DNA sensing via the cGAS/STING pathway activates the immunoproteasome and adaptive T‐cell immunity
Source: EMBO J. 2023 Mar 13;42(8):e110597. doi: 10.15252/embj.2022110597 (PMC10106989; doi:10.15252/embj.2022110597)
Supplement: Supplementary file 9 — Source Data for Figure 2 [file EMBJ-42-e110597-s004.zip › SourceData_Figure 2/SourceData_Figure 2F.xlsx]

## Sheet: Auswertung RPL19
			Ct	Ct	MW		Ct	Ct	MW	dCt	Luc MWdCt	MW CT	minusddCT	2^-MWdCt	2^minus ddCT
		STAT1				RPL19
49	0	0.1	20.44	20.34	20.39	0.01	16.66	16.67	16.665	3.725				0.0756246
50		0.03	22.52	22.55	22.535	0.04	17.11	17.15	17.13	5.405				0.0236011
53		0.06	23.06	23	23.03	0.04	16.46	16.5	16.48	6.55				0.0106722
56		0	21.9	21.9	21.9	0.05	16.79	16.84	16.815	5.085				0.029462
59	0	0.08	23.76	23.68	23.72	0.01	16.32	16.31	16.315	7.405				0.00590028
68		0.14	20.46	20.32	20.39	0.01	17	16.99	16.995	3.395				0.0950612
69		0.03	24.71	24.74	24.725	0.07	16.2	16.27	16.235	8.49				0.00278135
		0.03	22.69	22.66	22.675	0.07	17.79	17.72	17.755	4.92				0.0330318
	TP63	KRT5	FOXJ1	DNAI		MUC5A	MUC5B	CC10
BD	0.134904	2.14355	4.85557e-05	0.000332352		0.000351302	0.000447756	0.288172
D0	0.0457527	0.283221	0.00163103	0.000314424		3.82283e-05	0.000429516	0.26334
D7 DMSO	0.0538466	1.97931	0.0557455	0.00258611		0.00168855	0.0253829	4.08405
D7 Lu005i	0.0523742	2.06337	0.0139364	0.00151654		0.000776891	0.0105985	6.10504
D14 DMSO	0.0454366	1.7593	0.155501	0.0217929		0.00135265	0.0214928	9.78112
D14 Lu005i	0.0449667	1.6529	0.0984135	0.0127797		0.00201501	0.0242647	13.3152
D28 DMSO	0.0386068	1.59107	0.182378	0.0332616		0.0035573	0.0172173	10.3388
D28 Lu005i	0.0328036	1.38511	0.159873	0.0330318		0.00359448	0.0192366	11.9174

## Sheet: 1
																				2x	ad 19µl H2O
																				0	0	49 P7 4h C
																				0	0	49 P7 4h ASP
																				0	0	49 P7 8 C
																				0	0	49 P7 84h ASP
																				0	0	49 P7 24h C
																				0	0	49 P7 24h ASP
																				0	0	49 P7 48h C
																				0	0	49 P7 48h ASP
																				0	0	49 P11 4h C
																				0	0	49 P11 4h ASP
																				0	0	49 P11 8 C
																				0	0	49 P11 84h ASP
																				0	0	49 P11 24h C
																				0	0	49 P11 24h ASP
																				0	0	49 P11 48h C
																				0	0	49 P11 48h ASP
																				0	0	49 P13 4h C
																				0	0	49 P13 4h ASP
																				0	0	49 P13 8 C
																				0	0	49 P13 84h ASP
																				0	0	49 P13 24h C
																				0	0	49 P13 24h ASP
																				0	0	49 P13 48h C
																				0	0	49 P13 48h ASP
				Sample ID	User ID	Date	Time	ng/ul	A260	A280	260/280	260/230	Constant	Cursor Pos.	Cursor abs.	340 raw
				1	Default	2018-04-17	07:17:00	840.84	1900-01-21 00:30:14	10.931	1.92	1.65	40	230	12.721	-1.008
				2	Default	2018-04-17	07:18:00	813.14	1900-01-20 07:53:45	10.29	1.98	1.58	40	230	12.871	-1.03
				3	Default	2018-04-17	07:18:00	818.12	1900-01-20 10:52:19	11.09	1.84	0.73	40	230	28.037	-1.088
				4	Default	2018-04-17	07:18:00	455.25	1900-01-11 09:08:38	5.975	1.9	1.95	40	230	5.835	-0.01
				5	Default	2018-04-17	07:19:00	775.47	1900-01-19 09:17:16	10.124	1.91	2.11	40	230	9.208	-1.02
				6	Default	2018-04-17	07:19:00	784.34	1900-01-19 14:35:31	10.236	1.92	1.74	40	230	11.281	-1.162
				7	Default	2018-04-17	07:20:00	587.29	1900-01-14 16:22:04	7.798	1.88	1.55	40	230	9.476	-1.2
				8	Default	2018-04-17	07:20:00	692.88	1900-01-17 07:43:40	8.97	1.93	1.66	40	230	10.421	-1.181
				9	Default	2018-04-17	07:20:00	843.87	1900-01-21 02:19:40	11.069	1.91	1.09	40	230	19.311	-1.07
				10	Default	2018-04-17	07:21:00	1080.9	1900-01-27 00:31:40	13.892	1.95	1.68	40	230	16.05	-1.068
				11	Default	2018-04-17	07:21:00	344.24	1900-01-08 14:32:38	4.318	1.99	1.16	40	230	7.387	-0.007
				12	Default	2018-04-17	07:22:00	609.69	1900-01-15 05:48:28	7.749	1.97	1.76	40	230	8.684	-1.087
				13	Default	2018-04-17	07:22:00	901.72	1900-01-22 13:01:55	11.501	1.96	1.52	40	230	14.88	-1.148
				14	Default	2018-04-17	07:22:00	1414.77	1900-02-04 08:51:21	18.017	1.96	1.84	40	230	19.222	-1.132
				14 verd	Default	2018-04-17	07:24:00	178.62	1900-01-04 11:11:02	2.338	1.91	1.96	40	230	2.277	-0.012
				14	Default	2018-04-17	07:25:00	1296.44	1900-02-01 09:51:50	16.46	1.97	1.8	40	230	17.991	-1.074
				14 verd	Default	2018-04-17	07:26:00	571.59	1900-01-14 06:57:36	7.332	1.95	1.74	40	230	8.222	-1.091
				15verd	Default	2018-04-17	07:27:00	168.19	1900-01-04 04:55:12	2.207	1.9	1.95	40	230	2.157	-0.019
				16	Default	2018-04-17	07:27:00	698.92	1900-01-17 11:21:07	9.174	1.9	2.01	40	230	8.691	-1.013
				17	Default	2018-04-17	07:27:00	1135.9	28.397	14.412	1.97	1.98	40	230	14.341	-1.144
				17 verd	Default	2018-04-17	07:29:00	454.26	11.357	5.812	1.95	1.95	40	230	5.827	-0.013
				18	Default	2018-04-17	07:30:00	1190.47	29.762	15.248	1.95	2.05	40	230	14.542	-1.037
				18verd	Default	2018-04-17	07:31:00	633.3	15.833	8.293	1.91	1.98	40	230	7.983	-0.998
				19	Default	2018-04-17	07:31:00	293.93	7.348	3.811	1.93	2	40	230	3.676	-0.002
				20	Default	2018-04-17	07:32:00	985.55	24.639	12.743	1.93	1.89	40	230	13.07	-1.067
				21	Default	2018-04-17	07:32:00	1346.15	33.654	17.189	1.96	1.9	40	230	17.692	-1.106
				21 verd	Default	2018-04-17	07:33:00	657.79	16.445	8.595	1.91	1.04	40	230	15.819	-0.976
				22	Default	2018-04-17	07:34:00	1959.81	48.995	24.905	1.97	2.04	40	230	24.064	-0.947
				22 verd	Default	2018-04-17	07:35:00	879.05	21.976	11.339	1.94	2	40	230	10.996	-0.946
				23	Default	2018-04-17	07:35:00	182.56	4.564	2.137	2.14	1.66	40	230	2.753	0.001
				24	Default	2018-04-17	07:36:00	948.76	23.719	12.634	1.88	1.59	40	230	14.941	-0.996
