# Supplementary material for: DNA sensing via the cGAS/STING pathway activates the immunoproteasome and adaptive T‐cell immunity
Source: EMBO J. 2023 Mar 13;42(8):e110597. doi: 10.15252/embj.2022110597 (PMC10106989; doi:10.15252/embj.2022110597)
Supplement: Supplementary file 9 — Source Data for Figure 2 [file EMBJ-42-e110597-s004.zip › SourceData_Figure 2/SourceData_Figure 2H.xlsx]

## Sheet: Tabelle1
V106_pSTAT1_Chemi Doc 2020-07-13 15hr 09min_Exposure_12.9sec
Lane	Band No.	Band Label	Mol. Wt. (KDa)	Relative Front	Adj. Volume (Int)	Volume (Int)	Abs. Quant.	Rel. Quant.	Band %	Lane %				pSTAT1/actin		pSTAT1/actin		mean of wt
56	1		N/A	0.262774	4554060	24874668	N/A	N/A	100	9.3673			56	0.227585		56	0.227585	0.139577	1.63053
49	1		N/A	0.272993	23859192	59296356	N/A	N/A	100	28.9278			49	1.19376		59	0.13768		0.986409
59	1		N/A	0.270073	3221988	26758536	N/A	N/A	100	3.00585			59	0.13768		69	0.0534658		0.383056
50	1		N/A	0.271533	9455796	33998412	N/A	N/A	100	10.8468			50	0.482874		49	1.19376		8.55269
69	1		N/A	0.265693	943152	12336660	N/A	N/A	100	0.910825			69	0.0534658		50	0.482874		3.45956
68	1		N/A	0.270073	7171540	30011592	N/A	N/A	100	3.40524			68	0.430108		68	0.430108		3.08152
V106_STAT1 Chemi Doc 2020-07-19 15hr 23min																STAT1/actin
Lane	Band No.	Band Label	Mol. Wt. (KDa)	Relative Front	Adj. Volume (Int)	Volume (Int)	Abs. Quant.	Rel. Quant.	Band %	Lane %				STAT1/actin		56	1.20444	0.65265	1.84546
56	1		N/A	0.363504	22993054	154916244	N/A	N/A	95.4016	17.154	24101336		56	1.20444		59	0.495326		0.758945
	2		N/A	0.383942	1108282	4914112	N/A	N/A	4.59843	0.826835			49	5.58099		69	0.258184		0.395594
49	1		N/A	0.372263	68345592	117306686	N/A	N/A	61.2716	33.5144	111545364		59	0.495326		49	5.58099		8.55128
	2		N/A	0.39708	43199772	85790376	N/A	N/A	38.7284	21.1837			50	2.43206		50	2.43206		3.72643
59	1		N/A	0.369343	10679060	36703156	N/A	N/A	92.1273	10.1963	11591636		69	0.258184		68	6.12353		9.38256
	2		N/A	0.382482	912576	6141072	N/A	N/A	7.87271	0.871318			68	6.12353
50	1		N/A	0.367883	35713258	75626012	N/A	N/A	74.9881	25.2674	47625256
	2		N/A	0.4	11911998	29326990	N/A	N/A	25.0119	8.42783
69	1		N/A	0.363504	4192244	34927298	N/A	N/A	92.0472	5.67951	4554452
	2		N/A	0.381022	362208	7060018	N/A	N/A	7.95283	0.490707
68	1		N/A	0.364964	55965154	100400706	N/A	N/A	54.8127	26.3103	102102574
	2		N/A	0.394161	46137420	89757318	N/A	N/A	45.1873	21.6901
V106_ACTIN_Chemi Doc 2020-07-24 16hr 19min
Lane	Band No.	Band Label	Mol. Wt. (KDa)	Relative Front	Adj. Volume (Int)	Volume (Int)	Abs. Quant.	Rel. Quant.	Band %	Lane %
1	1		N/A	0.262774	20010395	38385882	N/A	N/A	100	45.224
2	1		N/A	0.265693	19986650	35380900	N/A	N/A	100	52.5328
3	1		N/A	0.267153	23402040	44778120	N/A	N/A	100	54.4438
4	1		N/A	0.265693	19582310	39646750	N/A	N/A	100	54.729
5	1		N/A	0.265693	17640300	39725940	N/A	N/A	100	51.754
6	1		N/A	0.264234	16673800	37962375	N/A	N/A	100	51.2762
