# Supplementary material for: DNA sensing via the cGAS/STING pathway activates the immunoproteasome and adaptive T‐cell immunity
Source: EMBO J. 2023 Mar 13;42(8):e110597. doi: 10.15252/embj.2022110597 (PMC10106989; doi:10.15252/embj.2022110597)
Supplement: Supplementary file 10 — Source Data for Figure 3 [file EMBJ-42-e110597-s015.zip]

Archive with 14 entries (13 files):
- SourceData_Figure 3/
- SourceData_Figure 3/SourceData_Figure 3A.pdf
- SourceData_Figure 3/SourceData_Figure 3A.xlsx
- SourceData_Figure 3/SourceData_Figure 3B.pdf
- SourceData_Figure 3/SourceData_Figure 3B.xlsx
- SourceData_Figure 3/SourceData_Figure 3C.xlsx
- SourceData_Figure 3/SourceData_Figure 3D.pdf
- SourceData_Figure 3/SourceData_Figure 3D.xlsx
- SourceData_Figure 3/SourceData_Figure 3E.pdf
- SourceData_Figure 3/SourceData_Figure 3E.xlsx
- SourceData_Figure 3/SourceData_Figure 3F.pdf
- SourceData_Figure 3/SourceData_Figure 3F.xlsx
- SourceData_Figure 3/SourceData_Figure 3G.pdf
- SourceData_Figure 3/SourceData_Figure 3G.xlsx
