# Supplementary material for: DNA sensing via the cGAS/STING pathway activates the immunoproteasome and adaptive T‐cell immunity
Source: EMBO J. 2023 Mar 13;42(8):e110597. doi: 10.15252/embj.2022110597 (PMC10106989; doi:10.15252/embj.2022110597)
Supplement: Supplementary file 10 — Source Data for Figure 3 [file EMBJ-42-e110597-s015.zip › SourceData_Figure 3/SourceData_Figure 3A.xlsx]

## Sheet: LMP2
LMP2	56_49
LMP2_B2 56 49conditioned_Chemi Doc 2018-09-27 16hr 47min																	Fold over to average of wt
Lane	Band No.	Band Label	Mol. Wt. (KDa)	Relative Front	Adj. Volume (Int)	Volume (Int)	Abs. Quant.	Rel. Quant.	Band %	Lane %		LMP2/actin		WT	Mut	Average of wt	WT	Mut
WT	1		N/A	0.625731	75236959	135308340	N/A	N/A	100	41.7674		0.45121		0.45121	0.700773	0.490481	0.919933	1.42874
MUT	1		N/A	0.618421	99658678	168248584	N/A	N/A	100	52.4547		0.700773		0.0547954	1.0041		0.111718	2.04717
actin for LMP2_B2 56 49conditioned_Chemi Doc 2018-09-27 16hr 47min														0.965439	1.3052		1.96835	2.66106
Lane	Band No.	Band Label	Mol. Wt. (KDa)	Relative Front	Adj. Volume (Int)	Volume (Int)	Abs. Quant.	Rel. Quant.	Band %	Lane %
WT	1		N/A	0.416667	166744817	241050325	N/A	N/A	100	50.9818
MUT	1		N/A	0.407895	142212568	213801182	N/A	N/A	100	46.3212
LMP2	59_49
B2_WB2_59LMP2_Chemi Doc 2018-10-01 13hr 54min
Lane	Band No.	Band Label	Mol. Wt. (KDa)	Relative Front	Adj. Volume (Int)	Volume (Int)	Abs. Quant.	Rel. Quant.	Band %	Lane %		LMP2/actin
WT	1		N/A	0.480292	8998732	96019760	N/A	N/A	100	4.00288		0.0547954
MUT	1		N/A	0.49781	126536354	219115348	N/A	N/A	100	37.1445		1.0041
actin_Chemi Doc 2018-10-01 14hr 18min
Lane	Band No.	Band Label	Mol. Wt. (KDa)	Relative Front	Adj. Volume (Int)	Volume (Int)	Abs. Quant.	Rel. Quant.	Band %	Lane %
WT	1		N/A	0.365889	164224298	257399600	N/A	N/A	100	67.9605
MUT	1		N/A	0.367347	126019730	214074430	N/A	N/A	100	55.8615
LMP2	69_49
B2_WB2_69LMP2_Chemi Doc 2018-10-01 13hr 54min
Lane	Band No.	Band Label	Mol. Wt. (KDa)	Relative Front	Adj. Volume (Int)	Volume (Int)	Abs. Quant.	Rel. Quant.	Band %	Lane %		LMP2/actin
WT	1		N/A	0.230657	110235380	189868645	N/A	N/A	100	75.7719		0.965439
MUT	1		N/A	0.220438	163412315	256346130	N/A	N/A	100	77.6659		1.3052
ACTIN2_Chemi Doc 2018-10-01 14hr 18min
Lane	Band No.	Band Label	Mol. Wt. (KDa)	Relative Front	Adj. Volume (Int)	Volume (Int)	Abs. Quant.	Rel. Quant.	Band %	Lane %
WT	1		N/A	0.359124	114181640	204193456	N/A	N/A	100	46.1756
MUT	1		N/A	0.350365	125200946	235876511	N/A	N/A	100	43.5792

## Sheet: LMP7
LMP7	56_49
LMP7_B2 56 49conditioned_Chemi Doc 2018-09-27 16hr 47min																	Fold over to average of wt
Lane	Band No.	Band Label	Mol. Wt. (KDa)	Relative Front	Adj. Volume (Int)	Volume (Int)	Abs. Quant.	Rel. Quant.	Band %	Lane %		LMP7/actin		WT	Mut	Average of wt	WT	Mut
WT	1		N/A	0.488688	45571302	93578310	N/A	N/A	100	37.5857		0.220043		0.220043	0.499103	0.316652	0.694907	1.57619
MUT	1		N/A	0.487179	106178940	174986280	N/A	N/A	100	65.7559		0.499103		0.457861	1.7757		1.44595	5.60775
actin for LMP7 and STAT1_B2 56 49conditioned_Chemi Doc 2018-09-27 16hr 47min														0.27205	0.497935		0.859145	1.5725
Lane	Band No.	Band Label	Mol. Wt. (KDa)	Relative Front	Adj. Volume (Int)	Volume (Int)	Abs. Quant.	Rel. Quant.	Band %	Lane %
WT	1		N/A	0.50731	207101364	302600241	N/A	N/A	100	58.04
MUT	1		N/A	0.505848	212739531	306502275	N/A	N/A	100	61.6904
LMP7	59_49
B2_WB2_59LMP7_Chemi Doc 2018-10-01 13hr 54min
Lane	Band No.	Band Label	Mol. Wt. (KDa)	Relative Front	Adj. Volume (Int)	Volume (Int)	Abs. Quant.	Rel. Quant.	Band %	Lane %		LMP7/actin
WT	1		N/A	0.485906	69873798	142164578	N/A	N/A	100	23.1698		0.457861
MUT	1		N/A	0.468456	276765384	385313592	N/A	N/A	100	54.5821		1.7757
592_Chemi Doc 2018-10-01 14hr 18min
Lane	Band No.	Band Label	Mol. Wt. (KDa)	Relative Front	Adj. Volume (Int)	Volume (Int)	Abs. Quant.	Rel. Quant.	Band %	Lane %
WT	1		N/A	0.226608	152609028	259104612	N/A	N/A	100	45.2387
MUT	1		N/A	0.217836	155862408	263990688	N/A	N/A	100	50.6879
LMP7	69_49
B2_WB2_69LMP7_Chemi Doc 2018-10-01 13hr 54min
Lane	Band No.	Band Label	Mol. Wt. (KDa)	Relative Front	Adj. Volume (Int)	Volume (Int)	Abs. Quant.	Rel. Quant.	Band %	Lane %		LMP7/actin
WT	1		N/A	0.534307	42868000	156135280	N/A	N/A	100	15.9822		0.27205
MUT	1		N/A	0.531387	49836080	194237120	N/A	N/A	100	23.6962		0.497935
692_Chemi Doc 2018-10-01 14hr 18min
Lane	Band No.	Band Label	Mol. Wt. (KDa)	Relative Front	Adj. Volume (Int)	Volume (Int)	Abs. Quant.	Rel. Quant.	Band %	Lane %
WT	1		N/A	0.366423	157574196	274445652	N/A	N/A	100	61.2276
MUT	1		N/A	0.353285	100085544	201243588	N/A	N/A	100	59.8601

## Sheet: STAT1
STAT1	56_49
STAT1_B2 56 49conditioned_Chemi Doc 2018-09-27 16hr 47min																	Fold over to average of wt
Lane	Band No.	Band Label	Mol. Wt. (KDa)	Relative Front	Adj. Volume (Int)	Volume (Int)	Abs. Quant.	Rel. Quant.	Band %	Lane %		STAT1/actin		WT	Mut	Average of wt	WT	Mut
WT	1		N/A	0.589781	78146460	144999414	N/A	N/A	100	76.4267		0.377334		0.377334	0.667067	0.43146	0.874551	1.54607
MUT	1		N/A	0.581022	141911484	232031943	N/A	N/A	100	83.0273		0.667067		0.572026	1.30953		1.32579	3.0351
actin for LMP7 and STAT1_B2 56 49conditioned_Chemi Doc 2018-09-27 16hr 47min														0.345021	1.19283		0.799657	2.76464
Lane	Band No.	Band Label	Mol. Wt. (KDa)	Relative Front	Adj. Volume (Int)	Volume (Int)	Abs. Quant.	Rel. Quant.	Band %	Lane %
WT	1		N/A	0.50731	207101364	302600241	N/A	N/A	100	58.04
MUT	1		N/A	0.505848	212739531	306502275	N/A	N/A	100	61.6904
STAT1	59_49
B2_WB2_59STAT1_Chemi Doc 2018-10-01 13hr 54min
Lane	Band No.	Band Label	Mol. Wt. (KDa)	Relative Front	Adj. Volume (Int)	Volume (Int)	Abs. Quant.	Rel. Quant.	Band %	Lane %		STAT1/actin
WT	1		N/A	0.658394	87296400	244690848	N/A	N/A	100	23.1864		0.572026
MUT	1		N/A	0.655474	204105972	379535772	N/A	N/A	100	42.8643		1.30953
592_Chemi Doc 2018-10-01 14hr 18min
Lane	Band No.	Band Label	Mol. Wt. (KDa)	Relative Front	Adj. Volume (Int)	Volume (Int)	Abs. Quant.	Rel. Quant.	Band %	Lane %
WT	1		N/A	0.226608	152609028	259104612	N/A	N/A	100	45.2387
MUT	1		N/A	0.217836	155862408	263990688	N/A	N/A	100	50.6879
STAT1	69_49
B2_WB2_69STAT1_Chemi Doc 2018-10-01 13hr 54min
Lane	Band No.	Band Label	Mol. Wt. (KDa)	Relative Front	Adj. Volume (Int)	Volume (Int)	Abs. Quant.	Rel. Quant.	Band %	Lane %		STAT1/actin
WT	1		N/A	0.584795	54366340	451162320	N/A	N/A	100	13.7636		0.345021
MUT	1		N/A	0.596491	119385140	446322240	N/A	N/A	100	22.0198		1.19283
692_Chemi Doc 2018-10-01 14hr 18min
Lane	Band No.	Band Label	Mol. Wt. (KDa)	Relative Front	Adj. Volume (Int)	Volume (Int)	Abs. Quant.	Rel. Quant.	Band %	Lane %
WT	1		N/A	0.366423	157574196	274445652	N/A	N/A	100	61.2276
MUT	1		N/A	0.353285	100085544	201243588	N/A	N/A	100	59.8601
