# Supplementary material for: DNA sensing via the cGAS/STING pathway activates the immunoproteasome and adaptive T‐cell immunity
Source: EMBO J. 2023 Mar 13;42(8):e110597. doi: 10.15252/embj.2022110597 (PMC10106989; doi:10.15252/embj.2022110597)
Supplement: Supplementary file 10 — Source Data for Figure 3 [file EMBJ-42-e110597-s015.zip › SourceData_Figure 3/SourceData_Figure 3B.xlsx]

## Sheet: LMP2 7 STAT1
LMP2													fold over NC
round1	Adj. Volume (Int)	actin	Adj. Volume (Int)				LMP2	R1	R2	R3	average of NC		R1	R2	R3
Ctrl	30292500	1	34551412		0.876737		Ctrl	0.876737	1.69096	1.63828			0.695618	1.34164	1.29984
NC	35770050	1	38970954		0.917864		NC	0.917864	1.53184	1.33141	1.26037		0.728249	1.21539	1.05636
sicGAS	24721650	1	35321188		0.69991		sicGAS	0.69991	1.24205	1.22137			0.555321	0.985465	0.969054
siSTING	4364925	1	27248980		0.160187		siSTING	0.160187	0.091711	0.0509539			0.127095	0.0727651	0.0404277
round2-4	Adj. Volume (Int)	actin
Ctrl	40737508		14984550		2.71863
NC	48986044		16652269		2.9417
sicGAS	46800796		13222259		3.53955
siSTING	13861188		14827072		0.934857
Ctrl	24715348		14616131		1.69096
NC	24808508		16195242		1.53184
sicGAS	18471724		14871944		1.24205
siSTING	1707616		18619537		0.091711
Ctrl	23591580		14400220		1.63828
NC	17969408		13496532		1.33141
sicGAS	18525376		15167730		1.22137
siSTING	842316		16530930		0.0509539
													fold over NC
LMP7							LMP7	R1	R2	R3	R4	average of NC	R1	R2	R3	R4
Band No.	Adj. Volume (Int)	actin	Adj. Volume (Int)				Ctrl	2.42782	0.844809	1.53274	3.72907		1.03475	0.360061	0.653262	1.58935
Ctrl	29368847	1	12096812		2.42782		NC	2.13163	1.5133	2.26494	3.4753	2.34629	0.908509	0.644974	0.965327	1.48119
NC	29176088	1	13687232		2.13163		sicGAS	1.43731	1.20921	1.01564	2.06547		0.612586	0.51537	0.43287	0.88031
sicGAS	18811523	1	13088036		1.43731		siSTING	0.396023	0.170349	0.144307	0.423275		0.168787	0.0726037	0.0615042	0.180402
siSTING	4700050	1	11868116		0.396023
round2-4	Adj. Volume (Int)	actin
Ctrl	13634514		16139160		0.844809
NC	25584393		16906392		1.5133
sicGAS	18125829		14989824		1.20921
siSTING	3018150		17717400		0.170349
Ctrl	24248655		15820416		1.53274
NC	24422049		10782648		2.26494
sicGAS	9461715		9316008		1.01564
siSTING	2088480		14472504		0.144307
Ctrl	28077915		7529472		3.72907
NC	29886981		8599824		3.4753
sicGAS	23183097		11224152		2.06547
siSTING	5517429		13035096		0.423275
													fold over NC
STAT1							STAT1	R1	R2	R3	R4	average of NC	R1	R2	R3	R4
Band No.		actin	Adj. Volume (Int)				Ctrl	4.03876	8.67856	11.2173	7.65986		0.517109	1.11117	1.43622	0.980743
Ctrl	159917220	1	39595635		4.03876		NC	3.38567	10.8841	10.1737	6.79758	7.81026	0.43349	1.39357	1.3026	0.870339
NC	153157500	1	45237000		3.38567		sicGAS	1.93977	6.71116	5.29424	4.73742		0.248361	0.859274	0.677857	0.606564
sicGAS	85018680	1	43829349		1.93977		siSTING	0.320963	2.02981	2.41764	0.266856		0.041095	0.25989	0.309546	0.0341673
siSTING	13091490	1	40788198		0.320963
round2-4	Adj. Volume (Int)	actin
Ctrl	115493301		13307895		8.67856
NC	111741245		10266426		10.8841
sicGAS	89011846		13263264		6.71116
siSTING	27949768		13769676		2.02981
Ctrl	141122597		12580839		11.2173
NC	127913324		12572982		10.1737
sicGAS	65173724		12310299		5.29424
siSTING	36387274		15050772		2.41764
Ctrl	108075352		14109309		7.65986
NC	98334544		14466114		6.79758
sicGAS	57674448		12174219		4.73742
siSTING	3206742		12016755		0.266856
