# Supplementary material for: DNA sensing via the cGAS/STING pathway activates the immunoproteasome and adaptive T‐cell immunity
Source: EMBO J. 2023 Mar 13;42(8):e110597. doi: 10.15252/embj.2022110597 (PMC10106989; doi:10.15252/embj.2022110597)
Supplement: Supplementary file 10 — Source Data for Figure 3 [file EMBJ-42-e110597-s015.zip › SourceData_Figure 3/SourceData_Figure 3C.xlsx]

## Sheet: Auswertung RPL19
			Ct		Ct	MW		Ct		Ct	MW	dCt	Luc MWdCt	MW CT	minusddCT	2^-MWdCt	2^minus ddCT				PSMB8
		PSMB8					RPL19
Mut49 p7			21.75	21.74	21.84	21.7767	0.12	17.27	17.02	17.15	17.1467	4.63				0.040386		1	Mut49 p7	0.040386
Mut49 +IFNAR1 p7			23.22	23.23	23.3	23.25	0.33	17.59	17.08	17.26	17.31	5.94				0.0162885		0.403321	Mut49 +IFNAR1 p7	0.0162885
Mut49 p8			22.63	22.68	22.65	22.6533	0.08	16.94	16.96	16.86	16.92	5.73333				0.0187973		1.00001	Mut49 p8	0.0187973
Mut49 +IFNAR1 p8			24.63	24.75	24.67	24.6833	0.26	17.06	17.22	17.32	17.2	7.48333				0.00558846		0.297306	Mut49 +IFNAR1 p8	0.00558846
Mut49 p9			21.83	21.71	21.74	21.76	0.27	17.13	17.08	16.86	17.0233	4.73667				0.0375078		0.999994	Mut49 p9	0.0375078
Mut49 +IFNAR1 p9			23.44	23.64	23.52	23.5333	0.03	16.83	16.82	16.86	16.8367	6.69667				0.00964056		0.257027	Mut49 +IFNAR1 p9	0.00964056
			Ct		Ct	MW		Ct		Ct	MW	dCt	Luc MWdCt	MW CT	minusddCT	2^-MWdCt	2^minus ddCT				PMSB9
		PMSB9					RPL19
Mut49 p7		0.24	23.52	23.14	23.28	23.3133	0.12	17.27	17.02	17.15	17.1467	6.16667				0.0139203		1.00002	Mut49 p7	0.0139203
Mut49 +IFNAR1 p7			24.61	24.72	24.75	24.6933	0.33	17.59	17.08	17.26	17.31	7.38333				0.00598956		0.430285	Mut49 +IFNAR1 p7	0.00598956
Mut49 p8			24.7	24.71	24.74	24.7167	0.08	16.94	16.96	16.86	16.92	7.79667				0.00449748		1.00011	Mut49 p8	0.00449748
Mut49 +IFNAR1 p8			26.6	26.66	26.75	26.67	0.26	17.06	17.22	17.32	17.2	9.47				0.00141009		0.313562	Mut49 +IFNAR1 p8	0.00141009
Mut49 p9			23.48	23.55	23.54	23.5233	0.27	17.13	17.08	16.86	17.0233	6.5				0.0110485		0.999959	Mut49 p9	0.0110485
Mut49 +IFNAR1 p9			25.18	25.23	25.44	25.2833	0.03	16.83	16.82	16.86	16.8367	8.44667				0.00286616		0.259404	Mut49 +IFNAR1 p9	0.00286616
			Ct		Ct	MW		Ct		Ct	MW	dCt	Luc MWdCt	MW CT	minusddCT	2^-MWdCt	2^minus ddCT				PSMB10
		PSMB10					RPL19
Mut49 p7		0.04	22.94	22.84	22.9	22.8933	0.12	17.27	17.02	17.15	17.1467	5.74667				0.0186243		1.00002	Mut49 p7	0.0186243
Mut49 +IFNAR1 p7		0.04	23.79	23.79	23.75	23.7767	0.33	17.59	17.08	17.26	17.31	6.46667				0.0113068		0.607109	Mut49 +IFNAR1 p7	0.0113068
Mut49 p8		0.06	22.74	22.74	22.68	22.72	0.08	16.94	16.96	16.86	16.92	5.8				0.0179484		1.00002	Mut49 p8	0.0179484
Mut49 +IFNAR1 p8		0.08	24.03	24.07	24.11	24.07	0.26	17.06	17.22	17.32	17.2	6.87				0.00854917		0.47633	Mut49 +IFNAR1 p8	0.00854917
Mut49 p9		0.02	22.44	22.55	22.46	22.4833	0.27	17.13	17.08	16.86	17.0233	5.46				0.0227183		1.00001	Mut49 p9	0.0227183
Mut49 +IFNAR1 p9		0	23.52	23.59	23.52	23.5433	0.03	16.83	16.82	16.86	16.8367	6.70667				0.00957397		0.421427	Mut49 +IFNAR1 p9	0.00957397

## Sheet: Sheet1
	TRUE	255	A1	Mut49 p7	17.27		0
	TRUE	255	A2	Mut49 p7	17.02		0
	TRUE	255	A3	Mut49 p7	17.15		0
	TRUE	255	A4	Mut49 p7	21.75		0
	TRUE	255	A5	Mut49 p7	21.74		0
	TRUE	255	A6	Mut49 p7	21.84		0
	TRUE	255	A7	Mut49 p7	23.52		0
	TRUE	255	A8	Mut49 p7	23.14		0
	TRUE	255	A9	Mut49 p7	23.28		0
	TRUE	255	A10	Mut49 p7	22.94		0
	TRUE	255	A11	Mut49 p7	22.84		0
	TRUE	255	A12	Mut49 p7	22.9		0
	TRUE	255	B1	Mut49 + Ab p7	17.59		0
	TRUE	255	B2	Mut49 + Ab p7	17.08		0
	TRUE	255	B3	Mut49 + Ab p7	17.26		0
	TRUE	255	B4	Mut49 + Ab p7	23.22		0
	TRUE	255	B5	Mut49 + Ab p7	23.23		0
	TRUE	255	B6	Mut49 + Ab p7	23.3		0
	TRUE	255	B7	Mut49 + Ab p7	24.61		0
	TRUE	255	B8	Mut49 + Ab p7	24.72		0
	TRUE	255	B9	Mut49 + Ab p7	24.75		0
	TRUE	255	B10	Mut49 + Ab p7	23.79		0
	TRUE	255	B11	Mut49 + Ab p7	23.79		0
	TRUE	255	B12	Mut49 + Ab p7	23.75		0
	TRUE	255	C1	Mut49 p8	16.94		0
	TRUE	255	C2	Mut49 p8	16.96		0
	TRUE	255	C3	Mut49 p8	16.86		0
	TRUE	255	C4	Mut49 p8	22.63		0
	TRUE	255	C5	Mut49 p8	22.68		0
	TRUE	255	C6	Mut49 p8	22.65		0
	TRUE	255	C7	Mut49 p8	24.7		0
	TRUE	255	C8	Mut49 p8	24.71		0
	TRUE	255	C9	Mut49 p8	24.74		0
	TRUE	255	C10	Mut49 p8	22.74		0
	TRUE	255	C11	Mut49 p8	22.74		0
	TRUE	255	C12	Mut49 p8	22.68		0
	TRUE	255	D1	Mut49 + Ab p8	17.06		0
	TRUE	255	D2	Mut49 + Ab p8	17.22		0
	TRUE	255	D3	Mut49 + Ab p8	17.32		0
	TRUE	255	D4	Mut49 + Ab p8	24.63		0
	TRUE	255	D5	Mut49 + Ab p8	24.75		0
	TRUE	255	D6	Mut49 + Ab p8	24.67		0
	TRUE	255	D7	Mut49 + Ab p8	26.6		0
	TRUE	255	D8	Mut49 + Ab p8	26.66		0
	TRUE	255	D9	Mut49 + Ab p8	26.75		0
	TRUE	255	D10	Mut49 + Ab p8	24.03		0
	TRUE	255	D11	Mut49 + Ab p8	24.07		0
	TRUE	255	D12	Mut49 + Ab p8	24.11		0
	TRUE	255	E1	Mut49 p9	17.13		0
	TRUE	255	E2	Mut49 p9	17.08		0
	TRUE	255	E3	Mut49 p9	16.86		0
	TRUE	255	E4	Mut49 p9	21.83		0
	TRUE	255	E5	Mut49 p9	21.71		0
	TRUE	255	E6	Mut49 p9	21.74		0
	TRUE	255	E7	Mut49 p9	23.48		0
	TRUE	255	E8	Mut49 p9	23.55		0
	TRUE	255	E9	Mut49 p9	23.54		0
	TRUE	255	E10	Mut49 p9	22.44		0
	TRUE	255	E11	Mut49 p9	22.55		0
	TRUE	255	E12	Mut49 p9	22.46		0
	TRUE	255	F1	Mut49 + Ab p9	16.83		0
	TRUE	255	F2	Mut49 + Ab p9	16.82		0
	TRUE	255	F3	Mut49 + Ab p9	16.86		0
	TRUE	255	F4	Mut49 + Ab p9	23.44		0
	TRUE	255	F5	Mut49 + Ab p9	23.64		0
	TRUE	255	F6	Mut49 + Ab p9	23.52		0
	TRUE	255	F7	Mut49 + Ab p9	25.18		0
	TRUE	255	F8	Mut49 + Ab p9	25.23		0
	TRUE	255	F9	Mut49 + Ab p9	25.44		0
	TRUE	255	F10	Mut49 + Ab p9	23.52		0
	TRUE	255	F11	Mut49 + Ab p9	23.59		0
	TRUE	255	F12	Mut49 + Ab p9	23.52		0
	TRUE	255	G1	Mut49 p7	19.68		0
	TRUE	255	G2	Mut49 p7	19.17		0
	TRUE	255	G3	Mut49 p7	19.29		0
	TRUE	255	G4	Mut49 + Ab p7	19.18		0
	TRUE	255	G5	Mut49 + Ab p7	19.09		0
	TRUE	255	G6	Mut49 + Ab p7	19.3		0
	TRUE	255	G7	Mut49 p8	18.66		0
	TRUE	255	G8	Mut49 p8	18.67		0
	TRUE	255	G9	Mut49 p8	18.79		0
	TRUE	255	G10	Mut49 + Ab p8	18.82		0
	TRUE	255	G11	Mut49 + Ab p8	18.67		0
	TRUE	255	G12	Mut49 + Ab p8	18.96		0
	TRUE	255	H1	Mut49 p9	18.86		0
	TRUE	255	H2	Mut49 p9	18.99		0
	TRUE	255	H3	Mut49 p9	19.04		0
	TRUE	255	H4	Mut49 + Ab p9	18.83		0
	TRUE	255	H5	Mut49 + Ab p9	18.49		0
	TRUE	255	H6	Mut49 + Ab p9	18.89		0
	TRUE	65280	H7	Sample 91			0
	TRUE	65280	H8	Sample 92			0
	TRUE	65280	H9	Sample 93			0
	TRUE	65280	H10	Sample 94			0
	TRUE	65280	H11	Sample 95			0
	TRUE	65280	H12	Sample 96			0
