# Supplementary material for: DNA sensing via the cGAS/STING pathway activates the immunoproteasome and adaptive T‐cell immunity
Source: EMBO J. 2023 Mar 13;42(8):e110597. doi: 10.15252/embj.2022110597 (PMC10106989; doi:10.15252/embj.2022110597)
Supplement: Supplementary file 10 — Source Data for Figure 3 [file EMBJ-42-e110597-s015.zip › SourceData_Figure 3/SourceData_Figure 3D.xlsx]

## Sheet: siTfam
siTfam
R1
LMP2_1012_(Chemi)_raw
泳道	条带编号	条带标记	分子量(KDa)	相对前沿	调整体积(Int)	体积(Int)	绝对定量	相对定量	条带百分比	泳道百分比		LMP2/Actin
1	1		不适用	0.371622	694360	703000	不适用	不适用	100	1.79384		0.0595545	1
2	1		不适用	0.375	2383672	2388534	不适用	不适用	100	6.34885		0.258816	4.34587
3	1		不适用	0.381757	72250	73678	不适用	不适用	100	0.210422		0.00915113	0.15366
4	1		不适用	0.378378	70560	73440	不适用	不适用	100	0.288739		0.00784415	0.131714
ACTIN_XW_1_(Chemi)_raw
泳道	条带编号	条带标记	分子量(KDa)	相对前沿	调整体积(Int)	体积(Int)	绝对定量	相对定量	条带百分比	泳道百分比
1	1		不适用	0.445946	11659245	11672115	不适用	不适用	100	93.7742
2	1		不适用	0.449324	9209904	9219342	不适用	不适用	100	87.2807
3	1		不适用	0.452703	7895200	7899680	不适用	不适用	100	82.7933
4	1		不适用	0.452703	8995233	9005529	不适用	不适用	100	92.1339
R2-R3
LMP2
LMP2_18_2_(Chemi)_raw
泳道	条带编号	条带标记	分子量(KDa)	相对前沿	调整体积(Int)	体积(Int)	绝对定量	相对定量	条带百分比	泳道百分比
MEFs NC 48h	1		不适用	0.506211	4717965	4730600	不适用	不适用	100	37.0141
MEFs siTfam 48h	1		不适用	0.5	9506241	9523737	不适用	不适用	100	34.0683
cGAS NC 48h	1		不适用	0.493789	454020	462070	不适用	不适用	100	2.09809
cGAS siTfam 48h	1		不适用	0.506211	109305	113925	不适用	不适用	100	0.798274
MEFs NC 48h	1		不适用	0.506211	14658070	14685475	不适用	不适用	100	55.69
MEFs siTfam 48h	1		不适用	0.512422	25953165	25981515	不适用	不适用	100	50.7917
cGAS NC 48h	1		不适用	0.506211	2274966	2287986	不适用	不适用	100	6.29685
cGAS siTfam 48h	1		不适用	0.509317	3234315	3248315	不适用	不适用	100	8.29614
actin_10192022_132956_(Chemi)_raw
泳道	条带编号	条带标记	分子量(KDa)	相对前沿	调整体积(Int)	体积(Int)	绝对定量	相对定量	条带百分比	泳道百分比		LMP2/Actin
MEFs NC 48h	1		不适用	0.310811	6696538	6706738	不适用	不适用	100	91.0115		0.704538	1
MEFs siTfam 48h	1		不适用	0.310811	5488598	5497298	不适用	不适用	100	90.7196		1.732	2.45835
cGAS NC 48h	1		不适用	0.310811	6567630	6577230	不适用	不适用	100	91.2741		0.06913	0.098121
cGAS siTfam 48h	1		不适用	0.310811	2730642	2738734	不适用	不适用	100	83.5967		0.040029	0.056816
MEFs NC 48h	1		不适用	0.310811	2980968	2985666	不适用	不适用	100	83.6782		4.91722	1
MEFs siTfam 48h	1		不适用	0.314189	5500068	5504548	不适用	不适用	100	90.4837		4.7187	0.959628
cGAS NC 48h	1		不适用	0.314189	6659828	6668060	不适用	不适用	100	92.388		0.341595	0.0694692
cGAS siTfam 48h	1		不适用	0.317568	5901822	5912022	不适用	不适用	100	91.2217		0.54802	0.111449
LMP2_sitfam_(Chemi)_raw
泳道	条带编号	条带标记	分子量(KDa)	相对前沿	调整体积(Int)	体积(Int)	绝对定量	相对定量	条带百分比	泳道百分比
MEFs NC 48h	1		不适用	0.667702	272340	286110	不适用	不适用	100	5.1782
MEFs siTfam 48h	1		不适用	0.664596	4086664	4095334	不适用	不适用	100	26.9249
cGAS NC 48h	1		不适用	0.676422	62220	66708	不适用	不适用	100	0.473693
cGAS siTfam 48h	1		不适用	0.670807	47124	51816	不适用	不适用	100	0.664946
MEFs NC 48h	1		不适用	0.670807	517752	527918	不适用	不适用	100	4.57934
MEFs siTfam 48h	1		不适用	0.673913	596972	606492	不适用	不适用	100	5.16175
cGAS NC 48h	1		不适用	0.676422	51748	56032	不适用	不适用	100	0.338505
cGAS siTfam 48h	1		不适用	0.664596	58242	61302	不适用	不适用	100	0.815039
CHEMI_10262022_114535_(Chemi)_raw
泳道	条带编号	条带标记	分子量(KDa)	相对前沿	调整体积(Int)	体积(Int)	绝对定量	相对定量	条带百分比	泳道百分比		LMP2/actin
MEFs NC 48h	1		不适用	0.270186	7387413	7395036	不适用	不适用	100	92.5937		0.0368654	1
MEFs siTfam 48h	1		不适用	0.276398	12365892	12375759	不适用	不适用	100	94.1449		0.330479	8.96447
cGAS NC 48h	1		不适用	0.282609	8694642	8703651	不适用	不适用	100	92.6887		0.00715613	0.194115
cGAS siTfam 48h	1		不适用	0.285714	7893171	7901751	不适用	不适用	100	92.702		0.00597022	0.161947
MEFs NC 48h	1		不适用	0.295031	6027021	6032961	不适用	不适用	100	91.3596		0.0859051	1
MEFs siTfam 48h	1		不适用	0.295031	6769257	6774108	不适用	不适用	100	91.5902		0.0881887	1.02658
cGAS NC 48h	1		不适用	0.298137	7756089	7762326	不适用	不适用	100	91.444		0.00667192	0.0776661
cGAS siTfam 48h	1		不适用	0.298137	5846082	5850471	不适用	不适用	100	91.7763		0.00996257	0.115972
