# Supplementary material for: DNA sensing via the cGAS/STING pathway activates the immunoproteasome and adaptive T‐cell immunity
Source: EMBO J. 2023 Mar 13;42(8):e110597. doi: 10.15252/embj.2022110597 (PMC10106989; doi:10.15252/embj.2022110597)
Supplement: Supplementary file 10 — Source Data for Figure 3 [file EMBJ-42-e110597-s015.zip › SourceData_Figure 3/SourceData_Figure 3E.xlsx]

## Sheet: Tabelle1
	STAT1	Actin	STAT1/actin			STAT1			average of ctrl	Fold over to ctrl
Ctrl 48h	5296195	7975695	0.664042		Ctrl 48h	0.664042	0.549837	0.606136	0.606672	1.09457	0.906318	0.999117
mtDNA	8204491	7874405	1.04192		mtDNA	1.04192	1.4733	1.25761		1.71743	2.4285	2.07297
mtDNA+Dnase I	6212121	9073715	0.684628		mtDNA+Dnase I	0.684628	0.539571	0.612099		1.1285	0.889395	1.00895
Dnase I	6280817	10426430	0.602394		Dnase I	0.602394	0.41488	0.508637		0.992949	0.683863	0.838406
Ctrl 48h	4797219	8724800	0.549837
mtDNA	12035626	8169146	1.4733
mtDNA+Dnase I	5116922	9483320	0.539571
Dnase I	3830980	9233939	0.41488
Ctrl 48h	5.41352e+06	8931200	0.606136
mtDNA	1.03705e+07	8246231	1.25761
mtDNA+Dnase I	5.72516e+06	9353315	0.612099
Dnase I	4.76702e+06	9372153	0.508637
	LMP2	Actin	LMP2/actin			LMP2			average of ctrl	Fold over to ctrl
Ctrl 48h	1824134	7150896	0.255092		Ctrl 48h	0.255092	0.146123	0.211539	0.204251	1.24891	0.715409	1.03568
mtDNA	9339664	8657114	1.07884		mtDNA	1.07884	0.775225	0.927034		5.28193	3.79544	4.53869
mtDNA+Dnase I	2764710	10183552	0.271488		mtDNA+Dnase I	0.271488	0.12779	0.199639		1.32918	0.625649	0.977417
Dnase I	3358452	10333736	0.324999		Dnase I	0.324999	0.123254	0.224126		1.59117	0.60344	1.09731
Ctrl 48h	1513272	10356120	0.146123
mtDNA	5004222	6455190	0.775225
mtDNA+Dnase I	1150016	8999280	0.12779
Dnase I	972128	7887217	0.123254
Ctrl 48h	1.78384e+06	8432645	0.211539
mtDNA	6.05771e+06	6534512	0.927034
mtDNA+Dnase I	1.61954e+06	8112354	0.199639
Dnase I	1.62371e+06	7244645	0.224126
	LMP7	Actin	LMP7/actin			LMP7			average of ctrl	Fold over to ctrl
Ctrl 48h	322218	7975695	0.0404		Ctrl 48h	0.0404	0.0123884	0.0263451	0.0263778	1.53159	0.469651	0.99876
mtDNA	3397518	7874405	0.431463		mtDNA	0.431463	0.211226	0.321345		16.3571	8.0077	12.1824
mtDNA+Dnase I	482290	9073715	0.0531524		mtDNA+Dnase I	0.0531524	0.00156675	0.0273596		2.01504	0.0593965	1.03722
Dnase I	338878	10426430	0.0325018		Dnase I	0.0325018	0.00463572	0.0185688		1.23216	0.175743	0.703954
Ctrl 48h	108086	8724800	0.0123884
mtDNA	1725534	8169146	0.211226
mtDNA+Dnase I	14858	9483320	0.00156675
Dnase I	42806	9233939	0.00463572
Ctrl 48h	235294	8931200	0.0279027
mtDNA	2.64988e+06	8246231	0.405521
mtDNA+Dnase I	255903	9353315	0.0315448
Dnase I	174029	9372153	0.0240218
	Actin STAT1 and LMP7
Ctrl 48h	7975695
mtDNA	7874405
mtDNA+Dnase I	9073715
Dnase I	10426430
Ctrl 48h	8724800
mtDNA	8169146
mtDNA+Dnase I	9483320
Dnase I	9233939
Ctrl 48h	8931200
mtDNA	8246231
mtDNA+Dnase I	9353315
Dnase I	9372153
	Actin LMP2
Ctrl 48h	7150896
mtDNA	8657114
mtDNA+Dnase I	10183552
Dnase I	10333736
Ctrl 48h	10356120
mtDNA	6455190
mtDNA+Dnase I	8999280
Dnase I	7887217
Ctrl 48h	8432645
mtDNA	6534512
mtDNA+Dnase I	8112354
Dnase I	7244645
