# Supplementary material for: DNA sensing via the cGAS/STING pathway activates the immunoproteasome and adaptive T‐cell immunity
Source: EMBO J. 2023 Mar 13;42(8):e110597. doi: 10.15252/embj.2022110597 (PMC10106989; doi:10.15252/embj.2022110597)
Supplement: Supplementary file 10 — Source Data for Figure 3 [file EMBJ-42-e110597-s015.zip › SourceData_Figure 3/SourceData_Figure 3F.xlsx]

## Sheet: Tabelle1
	STAT1	Actin	STAT1/actin			STAT1			average of ctrl	Fold over to ctrl
Ctrl 24h	5296195	9452625	0.560288		Ctrl 24h	0.664042	0.496607	0.572835	0.577828	1.1492	0.859437	0.991359
cGAMP	12507601	8702785	1.4372		cGAMP	1.4372	0.790385	1.11379		2.48724	1.36785	1.92755
Ctrl 24h	4776914	9619101	0.496607
cGAMP	7444712	9419101	0.790385
Ctrl 24h	5.1626e+06	9012362	0.572835
cGAMP	1.11195e+07	9983451	1.11379
	LMP2	Actin	LMP2/actin
Ctrl 24h	4716752	13012164	0.362488			LMP2			average of ctrl	Fold over to ctrl
cGAMP	8934180	11614932	0.769198		Ctrl 24h	0.362488	0.191194	0.264538	0.27274	1.32906	0.701013	0.969927
Ctrl 24h	1754876	9178504	0.191194		cGAMP	0.769198	0.328959	0.549078		2.82026	1.20613	2.01319
cGAMP	1926032	5854932	0.328959
Ctrl 24h	2.25847e+06	8537425	0.264538
cGAMP	4.2413e+06	7724398	0.549078
	LMP7	Actin	LMP7/actin
Ctrl 24h	867816	9452625	0.0918069			LMP7			average of ctrl	Fold over to ctrl
cGAMP	1739644	8702785	0.199895		Ctrl 24h	0.0918069	0.0359437	0.0672749	0.0650085	1.41223	0.552908	1.03486
Ctrl 24h	345746	9619101	0.0359437		cGAMP	0.199895	0.110951	0.155423		3.07491	1.70672	2.39081
cGAMP	1318554	11884110	0.110951
Ctrl 24h	606306	9012362	0.0672749
cGAMP	1.55166e+06	9983451	0.155423
	Actin STAT1 and LMP7
Ctrl 24h	9452625
cGAMP	8702785
Ctrl 24h	9619101
cGAMP	11884110
Ctrl 24h	9012362
cGAMP	9983451
	Actin LMP2
Ctrl 24h	13012164
cGAMP	11614932
Ctrl 24h	9178504
cGAMP	5854932
Ctrl 24h	8537425
cGAMP	7724398
