# Supplementary material for: DNA sensing via the cGAS/STING pathway activates the immunoproteasome and adaptive T‐cell immunity
Source: EMBO J. 2023 Mar 13;42(8):e110597. doi: 10.15252/embj.2022110597 (PMC10106989; doi:10.15252/embj.2022110597)
Supplement: Supplementary file 10 — Source Data for Figure 3 [file EMBJ-42-e110597-s015.zip › SourceData_Figure 3/SourceData_Figure 3G.xlsx]

## Sheet: mtDNA
R1
LMP2
lmp2-m2-mtDNA-19_(Chemi)_raw
泳道	条带编号	条带标记	分子量(KDa)	相对前沿	调整体积(Int)	体积(Int)	绝对定量	相对定量	条带百分比	泳道百分比
MEFs ctrl	1		不适用	0.64	14060	14288	不适用	不适用	100	1.75447
MEFs mtDNA	1		不适用	0.635556	560956	562628	不适用	不适用	100	43.1171
Cgas ctrl	1		不适用	0.648889	13148	14060	不适用	不适用	100	1.86775
cgas mtDNA	1		不适用	0.633333	11563	12493	不适用	不适用	100	2.2701
STING ctrl	1		不适用	0.637778	9760	10528	不适用	不适用	100	1.35556
STING mtDNA	1		不适用	0.646667	10432	11008	不适用	不适用	100	1.12309
MEFs ctrl	1		不适用	0.628889	20039	20561	不适用	不适用	100	1.58203
MEFs mtDNA	1		不适用	0.617778	7648678	7652668	不适用	不适用	100	81.0591
Cgas ctrl	1		不适用	0.626667	37789	38533	不适用	不适用	100	2.99722
cgas mtDNA	1		不适用	0.624444	12555	12555	不适用	不适用	100	0.892267
STING ctrl	1		不适用	0.626667	10444	10444	不适用	不适用	100	1.26269
STING mtDNA	1		不适用	0.624444	13452	13452	不适用	不适用	100	0.93974
actin-19-lmp2_(Chemi)_raw
泳道	条带编号	条带标记	分子量(KDa)	相对前沿	调整体积(Int)	体积(Int)	绝对定量	相对定量	条带百分比	泳道百分比		LMP2/Actin
1	1		不适用	0.198758	8539839	8559936	不适用	不适用	100	78.1253		0.0016464	1
2	1		不适用	0.204969	11089485	11107701	不适用	不适用	100	84.3635		0.0505845	30.7243
3	1		不适用	0.198758	8539839	413127	不适用	不适用	100	23.129		0.00153961	0.935135
4	1		不适用	0.201863	7329616	1597761	不适用	不适用	100	57.3284		0.00157757	0.958194
5	1		不适用	0.21118	7329616	7341964	不适用	不适用	100	89.6762		0.00133158	0.808785
6	1		不适用	0.214286	8184495	8200434	不适用	不适用	100	90.1086		0.00127461	0.774177
7	1		不适用	0.220497	7944651	7959831	不适用	不适用	100	90.013		0.00252233	1
8	1		不适用	0.223602	6277788	6289701	不适用	不适用	100	80.1804		1.21837	483.035
9	1		不适用	0.226708	7455717	7467497	不适用	不适用	100	88.9301		0.00506846	2.00944
10	1		不适用	0.229814	8167896	8182449	不适用	不适用	100	89.2681		0.00153712	0.609404
11	1		不适用	0.232919	6907404	6918604	不适用	不适用	100	90.5834		0.001512	0.599447
12	1		不适用	0.236025	4619307	4629867	不适用	不适用	100	86.7097		0.00291213	1.15454
R1
LMP7-htDNA-18_(Chemi)_raw
LMP7-htDNA-18_(Chemi)_raw
泳道	条带编号	条带标记	分子量(KDa)	相对前沿	调整体积(Int)	体积(Int)	绝对定量	相对定量	条带百分比	泳道百分比
MEFs ctrl	1		不适用	0.6875	27608	28826	不适用	不适用	100	1.05549
MEFs mtDNA	1		不适用	0.6875	3092067	3094503	不适用	不适用	100	21.969
Cgas ctrl	1		不适用	0.6875	35960	37178	不适用	不适用	100	1.11414
cgas mtDNA	1		不适用	0.678241	18386	21518	不适用	不适用	100	0.682447
STING ctrl	1		不适用	0.685185	26622	26796	不适用	不适用	100	0.653097
STING mtDNA	1		不适用	0.689815	36743	36743	不适用	不适用	100	0.750117
actin_19_lmp7_(Chemi)_raw
泳道	条带编号	条带标记	分子量(KDa)	相对前沿	调整体积(Int)	体积(Int)	绝对定量	相对定量	条带百分比	泳道百分比		LMP7/Actin
MEFs ctrl	1		不适用	0.343653	7342391	7366071	不适用	不适用	100	84.9736		0.00376008	1
MEFs mtDNA	1		不适用	0.343653	7482240	7494840	不适用	不适用	100	81.8222		0.413254	109.906
Cgas ctrl	1		不适用	0.343653	8007596	8029520	不适用	不适用	100	84.317		0.00449074	1.19432
cgas mtDNA	1		不适用	0.346749	8427496	8444128	不适用	不适用	100	84.7064		0.00218167	0.580218
STING ctrl	1		不适用	0.346749	9497856	9518976	不适用	不适用	100	86.4755		0.00280295	0.745449
STING mtDNA	1		不适用	0.349845	11657331	11679309	不适用	不适用	100	90.3676		0.00315192	0.838259
R2
LMP2
LMP2_m3left_(Chemi)_raw
泳道	条带编号	条带标记	分子量(KDa)	相对前沿	调整体积(Int)	体积(Int)	绝对定量	相对定量	条带百分比	泳道百分比
MEFs ctrl	1		不适用	0.578512	531050	536180	不适用	不适用	100	5.19133
MEFs mtDNA	1		不适用	0.578512	6923520	6933888	不适用	不适用	100	52.7573
Cgas ctrl	1		不适用	0.578512	264064	270720	不适用	不适用	100	3.64225
cgas mtDNA	1		不适用	0.575758	445130	445130	不适用	不适用	100	5.3696
STING ctrl	1		不适用	0.578512	131424	131424	不适用	不适用	100	2.51993
STING mtDNA	1		不适用	0.584022	179968	179968	不适用	不适用	100	2.33428
actin_m3_(Chemi)_raw
泳道	条带编号	条带标记	分子量(KDa)	相对前沿	调整体积(Int)	体积(Int)	绝对定量	相对定量	条带百分比	泳道百分比		LMP2/Actin
MEFs ctrl	1		不适用	0.331081	6229174	6229956	不适用	不适用	100	91.8784		0.0852521	1
MEFs mtDNA	1		不适用	0.327703	5659350	5660568	不适用	不适用	100	92.6713		1.22338	14.3501
Cgas ctrl	1		不适用	0.327703	4718928	4720220	不适用	不适用	100	93.631		0.0559585	0.656388
cgas mtDNA	1		不适用	0.327703	4076464	4078300	不适用	不适用	100	92.1625		0.109195	1.28085
STING ctrl	1		不适用	0.334459	6850320	6851640	不适用	不适用	100	93.8505		0.0191851	0.22504
STING mtDNA	1		不适用	0.331081	6827277	6830385	不适用	不适用	100	93.5634		0.0263601	0.309202
R2
LMP7_M3R_(Chemi)_raw
LMP7_M3R_(Chemi)_raw
泳道	条带编号	条带标记	分子量(KDa)	相对前沿	调整体积(Int)	体积(Int)	绝对定量	相对定量	条带百分比	泳道百分比
MEFs ctrl	1		不适用	0.494915	205768	208420	不适用	不适用	100	0.997975
MEFs mtDNA	1		不适用	0.491525	7557282	7567278	不适用	不适用	100	29.7938
Cgas ctrl	1		不适用	0.501695	50898	53346	不适用	不适用	100	0.337341
cgas mtDNA	1		不适用	0.494915	50626	52870	不适用	不适用	100	0.326118
STING ctrl	1		不适用	0.494915	59923	62527	不适用	不适用	100	0.341574
STING mtDNA	1		不适用	0.505085	104482	106318	不适用	不适用	100	0.434544
actin_m3_(Chemi)_raw
泳道	条带编号	条带标记	分子量(KDa)	相对前沿	调整体积(Int)	体积(Int)	绝对定量	相对定量	条带百分比	泳道百分比		LMP7/Actin
MEFs ctrl	1		不适用	0.358108	6284709	6287262	不适用	不适用	100	91.8588		0.0327411	1
MEFs mtDNA	1		不适用	0.35473	5877383	5878747	不适用	不适用	100	92.9874		1.28582	39.2725
Cgas ctrl	1		不适用	0.35473	4663065	4664319	不适用	不适用	100	93.7832		0.0109151	0.333378
cgas mtDNA	1		不适用	0.35473	3996480	3998208	不适用	不适用	100	92.5063		0.0126676	0.386904
STING ctrl	1		不适用	0.361486	6957981	6959345	不适用	不适用	100	93.8023		0.00861212	0.263037
STING mtDNA	1		不适用	0.358108	6821209	6821986	不适用	不适用	100	93.2028		0.0153172	0.467829
R3
LMP2
LMP2_m1_(Chemi)_raw
泳道	条带编号	条带标记	分子量(KDa)	相对前沿	调整体积(Int)	体积(Int)	绝对定量	相对定量	条带百分比	泳道百分比
MEFs ctrl	1		不适用	0.494915	67007	67229	不适用	不适用	100	0.750366
MEFs mtDNA	1		不适用	0.494915	8982072	8982765	不适用	不适用	100	51.46
Cgas ctrl	1		不适用	0.498305	43276	43462	不适用	不适用	100	0.650792
cgas mtDNA	1		不适用	0.501695	17920	18304	不适用	不适用	100	0.186137
STING ctrl	1		不适用	0.491525	20150	20336	不适用	不适用	100	0.25292
STING mtDNA	1		不适用	0.505085	14688	14688	不适用	不适用	100	0.17613
actin_m1_(Chemi)_raw
泳道	条带编号	条带标记	分子量(KDa)	相对前沿	调整体积(Int)	体积(Int)	绝对定量	相对定量	条带百分比	泳道百分比		LMP2/Actin
MEFs ctrl	1		不适用	0.510135	8765676	8767944	不适用	不适用	100	91.161		0.00764425	1
MEFs mtDNA	1		不适用	0.510135	9799286	9800774	不适用	不适用	100	92.8083		0.916605	119.908
Cgas ctrl	1		不适用	0.513514	9682880	9685568	不适用	不适用	100	92.8931		0.00446933	0.584666
cgas mtDNA	1		不适用	0.513514	7550205	7550205	不适用	不适用	100	92.4037		0.00237345	0.310488
STING ctrl	1		不适用	0.513514	9412499	9413150	不适用	不适用	100	93.0324		0.00214077	0.28005
STING mtDNA	1		不适用	0.516892	10046573	10048526	不适用	不适用	100	93.8751		0.00146199	0.191254
R3
LMP7
lmp7_m1_0915_(Chemi)_raw
泳道	条带编号	条带标记	分子量(KDa)	相对前沿	调整体积(Int)	体积(Int)	绝对定量	相对定量	条带百分比	泳道百分比
MEFs ctrl	1		不适用	0.337838	29156	29156	不适用	不适用	100	0.29981
MEFs mtDNA	1		不适用	0.337838	2330075	2330075	不适用	不适用	100	18.0683
Cgas ctrl	1		不适用	0.314189	20724	20724	不适用	不适用	100	1.18701
cgas mtDNA	1		不适用	0.314189	6235	6235	不适用	不适用	100	0.448272
STING ctrl	1		不适用	0.317568	10693	10693	不适用	不适用	100	0.912795
STING mtDNA	1		不适用	0.317568	11365	671365	不适用	不适用	100	25.1243
Actin_m1_(Chemi)_raw
泳道	条带编号	条带标记	分子量(KDa)	相对前沿	调整体积(Int)	体积(Int)	绝对定量	相对定量	条带百分比	泳道百分比		LMP7/Actin
MEFs ctrl	1		不适用	0.274576	387616	388224	不适用	不适用	100	59.4241		0.0752188	1
MEFs mtDNA	1		不适用	0.271186	339264	340480	不适用	不适用	100	51.874		6.86803	91.3074
Cgas ctrl	1		不适用	0.264407	277856	279008	不适用	不适用	100	57.6944		0.0745854	0.99158
cgas mtDNA	1		不适用	0.264407	369024	372480	不适用	不适用	100	68.7083		0.0168959	0.224624
STING ctrl	1		不适用	0.267797	274496	275648	不适用	不适用	100	46.8053		0.038955	0.51789
STING mtDNA	1		不适用	0.264407	271456	272000	不适用	不适用	100	53.5881		0.0418668	0.556601
