# Supplementary material for: DNA sensing via the cGAS/STING pathway activates the immunoproteasome and adaptive T‐cell immunity
Source: EMBO J. 2023 Mar 13;42(8):e110597. doi: 10.15252/embj.2022110597 (PMC10106989; doi:10.15252/embj.2022110597)
Supplement: Supplementary file 11 — Source Data for Figure 4 [file EMBJ-42-e110597-s013.zip]

Archive with 4 entries (3 files):
- SourceData_Figure 4/
- SourceData_Figure 4/SourceData_Figure 4B.xlsx
- SourceData_Figure 4/SourceData_Figure 4C.xlsx
- SourceData_Figure 4/SourceData_Figure 4D.xlsx
