# Supplementary material for: DNA sensing via the cGAS/STING pathway activates the immunoproteasome and adaptive T‐cell immunity
Source: EMBO J. 2023 Mar 13;42(8):e110597. doi: 10.15252/embj.2022110597 (PMC10106989; doi:10.15252/embj.2022110597)
Supplement: Supplementary file 11 — Source Data for Figure 4 [file EMBJ-42-e110597-s013.zip › SourceData_Figure 4/SourceData_Figure 4B.xlsx]

## Sheet: Tabelle1
	unstain	iso stain	H2kb mean of flourence		H2Kb
56	18	22	187		165
49	24	29	2041		2012
50	20	23	29		6
53	27	31	384		353
68	24	27	973		946
69	18	22	22		0
	unstain	iso stain	H2kb		H2Kb
56	22	26	835		809
49	27	33	3989		3956
50	21	24	41		17
53	28	32	605		573
68	25	27	937		910
69	21	24	43		19
59	17	21	43		22
56	48	118	1401		1283
49	48	149	8161		8012
R1	wt	mut	mean wt
	165	2012	383	0.430809	5.25326
	0	6		0	0.0156658
		946		0	2.46997
R2	809	3956		2.11227	10.329
	19	17		0.0496084	0.0443864
	22	910		0.0574413	2.37598
R3	1283	8012		3.34987	20.9191
		average	fold to wt avergae						average	fold to wt avergae					average	fold to wt avergae
49	3956		13.9788				49	2012		24.241			49	8012		6.24474
50	17		0.0600707				50	6		0.0722892			56	1283		1
53	573		2.02473				53	353		4.25301
68	910		3.21555				68	946		11.3976
										0
56	809	283.333	2.85866				56	165	82.5	1.98795
69	19		0.0671378				69	0		0
59	22		0.0777385
