# Supplementary material for: DNA sensing via the cGAS/STING pathway activates the immunoproteasome and adaptive T‐cell immunity
Source: EMBO J. 2023 Mar 13;42(8):e110597. doi: 10.15252/embj.2022110597 (PMC10106989; doi:10.15252/embj.2022110597)
Supplement: Supplementary file 11 — Source Data for Figure 4 [file EMBJ-42-e110597-s013.zip › SourceData_Figure 4/SourceData_Figure 4C.xlsx]

## Sheet: Tabelle1
	H2kb_PE Median		Substrate Iso		average		Fold change to average
Unstain	236
Iso	475
49 Ctrl	19581	20774	19106	20299
NC	32483	30046	32008	29571	30789.5		1.03958	0.960425
sicGas	13585	13446	13110	12971			0.425795	0.42128
	H2kb_PE Median		Substrate Iso		average		Fold change to average
Unstain	372
Iso	575
49 Ctrl	34401	30351	33826	29776
NC	48672	51298	48097	50723	49410		0.973426	1.02657
sicGas	29574	31194	28999	30619			0.586905	0.619692
	H2kb_PE Median		Substrate Iso		average		Fold change to average
Unstain	306
Iso	666
49 Ctrl	56085	57810	55419	57144
NC	64946	64875	57144	64209	60676.5		0.941781	1.05822
sicGas	30903	34256	30237	33590			0.498331	0.553592
