# Supplementary material for: DNA sensing via the cGAS/STING pathway activates the immunoproteasome and adaptive T‐cell immunity
Source: EMBO J. 2023 Mar 13;42(8):e110597. doi: 10.15252/embj.2022110597 (PMC10106989; doi:10.15252/embj.2022110597)
Supplement: Supplementary file 11 — Source Data for Figure 4 [file EMBJ-42-e110597-s013.zip › SourceData_Figure 4/SourceData_Figure 4D.xlsx]

## Sheet: Tabelle1
MEFs+mtDNA
		H2Kb medium
56	un	9				56	Ctrl	mtDNA	mtDNA+DNaseI	DNaseI	cGAMP
	Iso	17					684	1213	727	478	917
	Ctrl	701	684				572	1573	394	467	604
	mtDNA	1230	1213				424	1202	398	564	648
	mtDNA+DNaseI	744	727			mean of ctrl	560
	DNaseI	495	478				1.22143	2.16607	1.29821	0.853571	1.6375
	cGAMP	934	917				1.02143	2.80893	0.703571	0.833929	1.07857
							0.757143	2.14643	0.710714	1.00714	1.15714
56	un	9
	Iso	12
	Ctrl	584	572
	mtDNA	1585	1573
	mtDNA+DNaseI	406	394
	DNaseI	479	467
	cGAMP	616	604
56	un	9
	Iso	15
	Ctrl	227	212	424
	mtDNA	616	601	1202
	mtDNA+DNaseI	214	199	398
	DNaseI	297	282	564
	cGAMP	339	324	648
59	un	5
	Iso	11
	Ctrl	140	129
	mtDNA	243	232
	mtDNA+DNaseI	140	129
	DNaseI	130	119
	cGAMP	140	129
59	un	7
	Iso	10
	Ctrl	132	122
	mtDNA	507	497
	mtDNA+DNaseI	108	98
	DNaseI	113	103
	cGAMP	185	175
59	un	6
	Iso	9
	Ctrl	485	476
	mtDNA	870	861
	mtDNA+DNaseI	433	424
	DNaseI	304	295
	cGAMP	484	475
