# Supplementary material for: DNA sensing via the cGAS/STING pathway activates the immunoproteasome and adaptive T‐cell immunity
Source: EMBO J. 2023 Mar 13;42(8):e110597. doi: 10.15252/embj.2022110597 (PMC10106989; doi:10.15252/embj.2022110597)
Supplement: Supplementary file 12 — Source Data for Figure 5 [file EMBJ-42-e110597-s002.zip › SourceData_Figure 5/SourceData_Figure 5B.xlsx]

## Sheet: Magellan Sheet 3
	69				68					average of 69	average of 68	69				68
UTY0	0.081	0.073	0.073	0.078	0.065	0.059	0.072	0.083		0.07625	0.07225	1.0623	0.957377	0.957377	1.02295	0.852459	0.77377	0.944262	1.08852
UTY0.5	0.075	0.071	0.083	0.08	0.084	0.099	0.091	0.083		0.07725	0.0795	0.970874	0.919094	1.07443	1.0356	1.08738	1.28155	1.17799	1.07443
UTY1	0.123	0.139	0.137	0.125	0.188	0.187	0.175	0.168		0.131	0.14725	0.938931	1.06107	1.0458	0.954198	1.43511	1.42748	1.33588	1.28244
UTY2	0.154	0.158	0.159	0.157	0.156	0.15	0.144	0.161		0.157	0.1575	0.980892	1.00637	1.01274	1	0.993631	0.955414	0.917197	1.02548
UTY4	0.233	0.226	0.226	0.225	0.199	0.193	0.212	0.205		0.2275	0.219	1.02418	0.993407	0.993407	0.989011	0.874725	0.848352	0.931868	0.901099
UTY0.5+IFNr	0.107	0.109	0.096	0.112	0.13	0.156	0.153	0.126		0.106	0.11175	1.00943	1.0283	0.90566	1.0566	1.22642	1.4717	1.4434	1.18868
UTY Number	69				68					average of 69	average of 68	69				68
UTY0.5	0.028	0.031	0.029	0.029	0.02	0.026	0.018	0.022		0.02925	0.0215	0.957265	1.05983	0.991453	0.991453	0.683761	0.888889	0.615385	0.752137
UTY1	0.054	0.054	0.056	0.058	0.039	0.035	0.033	0.036		0.0555	0.03575	0.972973	0.972973	1.00901	1.04505	0.702703	0.630631	0.594595	0.648649
UTY2	0.093	0.098	0.096	0.096	0.077	0.069	0.062	0.064		0.09575	0.068	0.971279	1.0235	1.00261	1.00261	0.804178	0.720627	0.64752	0.668407
UTY4	0.172	0.182	0.18	0.176	0.13	0.116	0.117	0.131		0.1775	0.1235	0.969014	1.02535	1.01408	0.991549	0.732394	0.653521	0.659155	0.738028
substract of uty	69				68					average of 69	average of 68	69				68
UTY0	0.081	0.073	0.073	0.078	0.065	0.059	0.072	0.083		0.07625	0.06975	1.0623	0.957377	0.957377	1.02295	0.852459	0.77377	0.944262	1.08852
UTY0.5	0.04575	0.04175	0.05375	0.05075	0.0625	0.0775	0.0695	0.0615		0.048	0.06775	0.953125	0.869792	1.11979	1.05729	1.30208	1.61458	1.44792	1.28125
UTY1	0.0675	0.0835	0.0815	0.0695	0.15225	0.15125	0.13925	0.13225		0.0755	0.14375	0.89404	1.10596	1.07947	0.92053	2.01656	2.00331	1.84437	1.75166			1:0.5
UTY2	0.05825	0.06225	0.06325	0.06125	0.088	0.082	0.076	0.093		0.06125	0.08475	0.95102	1.01633	1.03265	1	1.43673	1.33878	1.24082	1.51837			1:1
UTY4	0.0555	0.0485	0.0485	0.0475	0.0755	0.0695	0.0885	0.0815		0.05	0.07875	1.11	0.97	0.97	0.95	1.51	1.39	1.77	1.63			1:2
UTY0.5+IFNr	0.07775	0.07975	0.06675	0.08275	0.1085	0.1345	0.1315	0.1045		0.07675	0.11975	1.01303	1.03909	0.869707	1.07818	1.41368	1.75244	1.71336	1.36156			1:4
uty data
	69				68					average of 69 uty0.5	fold change to 69 ctrl	69				68
0.5 UTY number	0.028	0.031	0.029	0.029	0.02	0.026	0.018	0.022				0.36246	0.401294	0.375405	0.375405	0.22409	0.291317	0.201681	0.246499
UTY0.5	0.075	0.071	0.083	0.08	0.084	0.099	0.091	0.083		0.07725	0.08925	0.970874	0.919094	1.07443	1.0356	0.941176	1.10924	1.01961	0.929972
1 UTY number	0.054	0.054	0.056	0.058	0.039	0.035	0.033	0.036				0.794118	0.794118	0.823529	0.852941	0.5	0.448718	0.423077	0.461538
UTY1	0.123	0.139	0.137	0.095	0.111	0.114	0.119	0.113		0.1235	0.11425	0.995951	1.12551	1.10931	0.769231	0.971554	0.997812	1.04158	0.989059
2 UTY number	0.093	0.098	0.096	0.096	0.077	0.069	0.062	0.064				0.753036	0.793522	0.777328	0.777328	0.673961	0.603939	0.54267	0.560175
UTY2	0.154	0.158	0.159	0.157	0.156	0.15	0.144	0.161		0.157	0.15275	0.980892	1.00637	1.01274	1	1.02128	0.981997	0.942717	1.05401
4 UTY number	0.172	0.182	0.18	0.176	0.13	0.116	0.117	0.131				0.756044	0.8	0.791209	0.773626	0.667522	0.595635	0.60077	0.672657
UTY4	0.233	0.226	0.226	0.225	0.199	0.163	0.212	0.205		0.2275	0.19475	1.02418	0.993407	0.993407	0.989011	1.02182	0.83697	1.08858	1.05263
