# Supplementary material for: DNA sensing via the cGAS/STING pathway activates the immunoproteasome and adaptive T‐cell immunity
Source: EMBO J. 2023 Mar 13;42(8):e110597. doi: 10.15252/embj.2022110597 (PMC10106989; doi:10.15252/embj.2022110597)
Supplement: Supplementary file 12 — Source Data for Figure 5 [file EMBJ-42-e110597-s002.zip › SourceData_Figure 5/SourceData_Figure 5C.xlsx]

## Sheet: Tabelle1
V053							Average	Fold change to mean value of 68+T						β-Gal activity (% Ctrl)
T cells	0.006	0.006	0.007	0.007	0.006	0.006	0.00633333	0.631579	0.631579	0.736842	0.736842	0.631579	0.631579	63.1579	63.1579	73.6842	73.6842	63.1579	63.1579
68	0.009	0.007	0.007	0.008	0.007	0.006	0.00733333	0.947368	0.736842	0.736842	0.842105	0.736842	0.631579	94.7368	73.6842	73.6842	84.2105	73.6842	63.1579
68+T	0.0106667	0.00966667	0.00966667	0.00966667	0.00866667	0.00866667	0.0095	1.12281	1.01754	1.01754	1.01754	0.912281	0.912281	112.281	101.754	101.754	101.754	91.2281	91.2281
NC	0.0108333	0.0118333	0.00883333	0.0108333	0.00483333	0.00783333	0.00916667	1.14035	1.24561	0.929825	1.14035	0.508772	0.824561	114.035	124.561	92.9825	114.035	50.8772	82.4561
siC	0.00883333	0.00783333	0.00683333	0.00583333	0.00483333	0.00583333	0.00666667	0.929825	0.824561	0.719298	0.614035	0.508772	0.614035	92.9825	82.4561	71.9298	61.4035	50.8772	61.4035
V054
T cells	0.028	0.025	0.027	0.03	0.03	0.031	0.0285	0.554455	0.49505	0.534653	0.594059	0.594059	0.613861	55.4455	49.505	53.4653	59.4059	59.4059	61.3861
68	0.026	0.027	0.026	0.028	0.026	0.027	0.0266667	0.514851	0.534653	0.514851	0.554455	0.514851	0.534653	51.4851	53.4653	51.4851	55.4455	51.4851	53.4653
68+T	0.0525	0.0515	0.0505	0.0515	0.0485	0.0485	0.0505	1.0396	1.0198	1	1.0198	0.960396	0.960396	103.96	101.98	100	101.98	96.0396	96.0396
NC	0.094167	0.100167	0.098167	0.091167	0.092167	0.091167	0.0945003	1.86469	1.9835	1.9439	1.80529	1.82509	1.80529	186.469	198.35	194.39	180.529	182.509	180.529
siC	0.0335	0.0355	0.0335	0.0345	0.0335	0.0345	0.0341667	0.663366	0.70297	0.663366	0.683168	0.663366	0.683168	66.3366	70.297	66.3366	68.3168	66.3366	68.3168
V056
T cells	0.045	0.049	0.051	0.053	0.055	0.054	0.0511667	0.381896	0.415843	0.432816	0.449789	0.466762	0.458276	38.1896	41.5843	43.2816	44.9789	46.6762	45.8276
68	0.066	0.065	0.064	0.064	0.064	0.063	0.0643333	0.560115	0.551628	0.543142	0.543142	0.543142	0.534655	56.0115	55.1628	54.3142	54.3142	54.3142	53.4655
68+T	0.111833	0.113833	0.111833	0.124833	0.122833	0.121833	0.117833	0.94908	0.966054	0.94908	1.05941	1.04243	1.03395	94.908	96.6054	94.908	105.941	104.243	103.395
NC	0.110667	0.110667	0.109667	0.092667	0.091667	0.088667	0.100667	0.939185	0.939185	0.930699	0.786427	0.77794	0.75248	93.9185	93.9185	93.0699	78.6427	77.794	75.248
siC	0.053833	0.056833	0.057833	0.060833	0.058833	0.057833	0.0576663	0.456858	0.482318	0.490805	0.516265	0.499291	0.490805	45.6858	48.2318	49.0805	51.6265	49.9291	49.0805
V057
T cells	0.063	0.058	0.068	0.061	0.063	0.063	0.0626667	0.287672	0.264841	0.310503	0.278539	0.287672	0.287672	28.7672	26.4841	31.0503	27.8539	28.7672	28.7672
68	0.057	0.061	0.059	0.057	0.058	0.059	0.0585	0.260274	0.278539	0.269407	0.260274	0.264841	0.269407	26.0274	27.8539	26.9407	26.0274	26.4841	26.9407
68+T	0.222333	0.218333	0.215333	0.220333	0.219333	0.218333	0.219	1.01522	0.996956	0.983257	1.00609	1.00152	0.996956	101.522	99.6956	98.3257	100.609	100.152	99.6956
NC	0.217667	0.214667	0.215667	0.219667	0.218667	0.218667	0.2175	0.993915	0.980216	0.984782	1.00305	0.998481	0.998481	99.3915	98.0216	98.4782	100.305	99.8481	99.8481
siC	0.064667	0.086667	0.087667	0.083667	0.081667	0.081667	0.0810003	0.295284	0.39574	0.400307	0.382042	0.372909	0.372909	29.5284	39.574	40.0307	38.2042	37.2909	37.2909
V46
T cells	0.013	0.003	0.018	0.018	0.015	0.019	0.0143333	0.362791	0.0837209	0.502326	0.502326	0.418605	0.530233	36.2791	8.37209	50.2326	50.2326	41.8605	53.0233
68	0.029	0.032	0.031	0.03	0.028	0.028	0.0296667	0.809302	0.893023	0.865116	0.837209	0.781395	0.781395	80.9302	89.3023	86.5116	83.7209	78.1395	78.1395
68+T	0.0376667	0.0336667	0.0366667	0.0376667	0.0336667	0.0356667	0.0358333	1.05116	0.939535	1.02326	1.05116	0.939535	0.995349	105.116	93.9535	102.326	105.116	93.9535	99.5349
NC	0.0595	0.0595	0.0595	0.0625	0.0605	0.0605	0.0603333	1.66047	1.66047	1.66047	1.74419	1.68837	1.68837	166.047	166.047	166.047	174.419	168.837	168.837
siC	0.0348333	0.0308333	0.0318333	0.0318333	0.0298333	0.0298333	0.0315	0.972093	0.860465	0.888372	0.888372	0.832558	0.832558	97.2093	86.0465	88.8372	88.8372	83.2558	83.2558
Summary of 4 times						Average of 68+T	fold over 68+t
UTY	63.1579	61.3861	45.8276	28.7672	53.0233		0.644609	0.626526	0.467731	0.293607	0.541172
68	63.1579	53.4653	53.4655	26.9407	78.1395		0.644609	0.545684	0.545686	0.274965	0.797517
68+T	91.2281	96.0396	103.395	99.6956	99.5349	97.9786	0.931102	0.98021	1.05528	1.01752	1.01588		Average of NC	fold over NC
NC	82.4561	180.529	75.248	99.8481	168.837		0.841573	1.84253	0.768005	1.01908	1.72321		121.384	0.679302	1.48726	0.619919	0.822583	1.39094
siC	61.4035	68.3168	49.0805	37.2909	83.2558		0.626704	0.697263	0.500931	0.380603	0.849735			0.505863	0.562817	0.404342	0.307215	0.68589
UTY	63.1579	45.8276	28.7672
68	63.1579	53.4655	26.9407
68+T	91.2281	103.395	99.6956
NC	82.4561	75.248	99.8481
siC	61.4035	49.0805	37.2909
