# Supplementary material for: DNA sensing via the cGAS/STING pathway activates the immunoproteasome and adaptive T‐cell immunity
Source: EMBO J. 2023 Mar 13;42(8):e110597. doi: 10.15252/embj.2022110597 (PMC10106989; doi:10.15252/embj.2022110597)
Supplement: Supplementary file 12 — Source Data for Figure 5 [file EMBJ-42-e110597-s002.zip › SourceData_Figure 5/SourceData_Figure 5D.xlsx]

## Sheet: Tabelle1
V053							Average	Fold change to mean value of 68+T						β-Gal activity (% Ctrl)
T cells	0.006	0.006	0.007	0.007	0.006	0.006	0.00633333	0.631579	0.631579	0.736842	0.736842	0.631579	0.631579	63.1579	63.1579	73.6842	73.6842	63.1579	63.1579
68	0.009	0.007	0.007	0.008	0.007	0.006	0.00733333	0.947368	0.736842	0.736842	0.842105	0.736842	0.631579	94.7368	73.6842	73.6842	84.2105	73.6842	63.1579
68+T	0.0106667	0.00966667	0.00966667	0.00966667	0.00866667	0.00866667	0.0095	1.12281	1.01754	1.01754	1.01754	0.912281	0.912281	112.281	101.754	101.754	101.754	91.2281	91.2281
Lu	0.00766667	0.00766667	0.00666667	0.00766667	0.00266667	0.00666667	0.0065	0.807018	0.807018	0.701754	0.807018	0.280702	0.701754	80.7018	80.7018	70.1754	80.7018	28.0702	70.1754
IFNr	0.0668333	0.0708333	0.0678333	0.0688333	0.0658333	0.0648333	0.0675	7.03509	7.45614	7.14035	7.24561	6.92982	6.82456	703.509	745.614	714.035	724.561	692.982	682.456
V054
T cells	0.028	0.025	0.027	0.03	0.03	0.031	0.0285	0.554455	0.49505	0.534653	0.594059	0.594059	0.613861	55.4455	49.505	53.4653	59.4059	59.4059	61.3861
68	0.026	0.027	0.026	0.028	0.026	0.027	0.0266667	0.514851	0.534653	0.514851	0.554455	0.514851	0.534653	51.4851	53.4653	51.4851	55.4455	51.4851	53.4653
68+T	0.0525	0.0515	0.0505	0.0515	0.0485	0.0485	0.0505	1.0396	1.0198	1	1.0198	0.960396	0.960396	103.96	101.98	100	101.98	96.0396	96.0396
Lu	0.0265	0.0285	0.0285	0.0235	0.0235	0.0215	0.0253333	0.524752	0.564356	0.564356	0.465347	0.465347	0.425743	52.4752	56.4356	56.4356	46.5347	46.5347	42.5743
IFNr	0.364333	0.380333	0.376333	0.391333	0.389333	0.387333	0.3815	7.21451	7.53135	7.45214	7.74917	7.70956	7.66996	721.451	753.135	745.214	774.917	770.956	766.996
V056
T cells	0.045	0.049	0.051	0.053	0.055	0.054	0.0511667	0.381896	0.415843	0.432816	0.449789	0.466762	0.458276	38.1896	41.5843	43.2816	44.9789	46.6762	45.8276
68	0.066	0.065	0.064	0.064	0.064	0.063	0.0643333	0.560115	0.551628	0.543142	0.543142	0.543142	0.534655	56.0115	55.1628	54.3142	54.3142	54.3142	53.4655
68+T	0.111833	0.113833	0.111833	0.124833	0.122833	0.121833	0.117833	0.94908	0.966054	0.94908	1.05941	1.04243	1.03395	94.908	96.6054	94.908	105.941	104.243	103.395
Lu	0.0795	0.0845	0.0945	0.0915	0.0845	0.0855	0.0866667	0.674684	0.717117	0.801982	0.776523	0.717117	0.725603	67.4684	71.7117	80.1982	77.6523	71.7117	72.5603
IFNr	1.011	0.985	0.972	1.015	0.997	0.988	0.994667	8.57994	8.35929	8.24896	8.61389	8.46113	8.38475	857.994	835.929	824.896	861.389	846.113	838.475
V057
T cells	0.063	0.058	0.068	0.061	0.063	0.063	0.0626667	0.287672	0.264841	0.310503	0.278539	0.287672	0.287672	28.7672	26.4841	31.0503	27.8539	28.7672	28.7672
68	0.057	0.061	0.059	0.057	0.058	0.059	0.0585	0.260274	0.278539	0.269407	0.260274	0.264841	0.269407	26.0274	27.8539	26.9407	26.0274	26.4841	26.9407
68+T	0.222333	0.218333	0.215333	0.220333	0.219333	0.218333	0.219	1.01522	0.996956	0.983257	1.00609	1.00152	0.996956	101.522	99.6956	98.3257	100.609	100.152	99.6956
Lu	0.135	0.129	0.13	0.122	0.116	0.118	0.125	0.616439	0.589042	0.593608	0.557078	0.529681	0.538814	61.6439	58.9042	59.3608	55.7078	52.9681	53.8814
IFNr	1.061	1.081	1.084	1.089	1.073	1.065	1.0755	4.84476	4.93608	4.94978	4.97261	4.89955	4.86302	484.476	493.608	494.978	497.261	489.955	486.302
V46
T cells	0.013	0.003	0.018	0.018	0.015	0.019	0.0143333	0.362791	0.0837209	0.502326	0.502326	0.418605	0.530233	36.2791	8.37209	50.2326	50.2326	41.8605	53.0233
68	0.029	0.032	0.031	0.03	0.028	0.028	0.0296667	0.809302	0.893023	0.865116	0.837209	0.781395	0.781395	80.9302	89.3023	86.5116	83.7209	78.1395	78.1395
68+T	0.0376667	0.0336667	0.0366667	0.0376667	0.0336667	0.0356667	0.0358333	1.05116	0.939535	1.02326	1.05116	0.939535	0.995349	105.116	93.9535	102.326	105.116	93.9535	99.5349
Lu	0.0276667	0.0296667	0.0286667	0.0276667	0.0276667	0.0276667	0.0281667	0.772093	0.827907	0.8	0.772093	0.772093	0.772093	77.2093	82.7907	80	77.2093	77.2093	77.2093
IFNr	0.249	0.26	0.256	0.248	0.247	0.248	0.251333	6.94884	7.25581	7.14419	6.92093	6.89302	6.92093	694.884	725.581	714.419	692.093	689.302	692.093
Summary of 4 times						Average of 68+T	fold over 68+t
UTY	63.1579	61.3861	45.8276	28.7672	53.0233		0.644609	0.626526	0.467731	0.293607	0.541172
68	63.1579	53.4653	53.4655	26.9407	78.1395		0.644609	0.545684	0.545686	0.274965	0.797517
68+T	91.2281	96.0396	103.395	99.6956	99.5349	97.9786	0.931102	0.98021	1.05528	1.01752	1.01588
Lu	70.1754	42.5743	72.5603	53.8814	77.2093		0.716233	0.434526	0.740573	0.54993	0.788022
IFNr	682.456	766.996	838.475	486.302	692.093		6.96536	7.8282	8.55774	4.96335	7.06372
UTY	63.1579	45.8276	28.7672
68	63.1579	53.4655	26.9407
68+T	91.2281	103.395	99.6956
Lu	70.1754	72.5603	53.8814
IFNr	682.456	838.475	486.302
Ctrl	0.931102	0.98021	1.05528	1.01752	1.01588
Lu	0.716233	0.434526	0.740573	0.54993	0.788022
IFNr	6.96536	7.8282	8.55774	4.96335	7.06372
