# Supplementary material for: DNA sensing via the cGAS/STING pathway activates the immunoproteasome and adaptive T‐cell immunity
Source: EMBO J. 2023 Mar 13;42(8):e110597. doi: 10.15252/embj.2022110597 (PMC10106989; doi:10.15252/embj.2022110597)
Supplement: Supplementary file 12 — Source Data for Figure 5 [file EMBJ-42-e110597-s002.zip › SourceData_Figure 5/SourceData_Figure 5E.xlsx]

## Sheet: Sheet1
R1
		574nm	Aver 574nm	Standard deviation	substracted sample devided by control	normalized Standard deviation				Aver	WT19	WT20	lmp7-/- 1	lmp7-/- 2
WT19(-)	A1	0.057	0.0545	0.00353553						(-) UTY	1	1	1	1
	A2	0.052								IFNb	1.24206	1.20576	1.00913	1
WT19(-)	B1	0.139	0.126	0.0183848	1	1				mtDNA	1.20238	1.31276	1.10046	1.10823
	B2	0.113
WT19(IFNb)	C1	0.17	0.1565	0.0190919	1.24206	1.03846
	C2	0.143
WT19(mtDNA)	D1	0.157	0.1515	0.00777817	1.20238	0.423077
	D2	0.146
	E2	0.158
WT20 (-)	A3	0.053	0.0515	0.00212132
	A4	0.05
WT20 (-)	B3	0.125	0.1215	0.00494975	1	1
	B4	0.118
WT20 (IFNb)	C3	0.152	0.1465	0.00777817	1.20576	1.57143
	C4	0.141
WT20 (mtDNA)	D3	0.154	0.1595	0.00777817	1.31276	1.57143
	D4	0.165
	E4	0.167
lmp7-/-1 (-)	A5	0.052	0.05	0.00282843
	A6	0.048
lmp7-/-1 (-)	B5	0.114	0.1095	0.00636396	1	1
	B6	0.105
lmp7-/-1 (IFNb)	C5	0.111	0.1105	0.000707107	1.00913	0.111111
	C6	0.11
lmp7-/-1 (mtDNA)	D5	0.121	0.1205	0.000707107	1.10046	0.111111
	D6	0.12
	E6	0.115
lmp7-/-2 (-)	A7	0.051	0.051	0
	A8	0.051
lmp7-/-2 (-)	B7	0.112	0.1155	0.00494975	1	1
	B8	0.119
lmp7-/-2 (IFNb)	C7	0.113	0.1155	0.00353553	1	0.714286
	C8	0.118
lmp7-/-2 (mtDNA)	D7	0.132	0.128	0.00565685	1.10823	1.14286
	D8	0.124
WT-UTY		0.171	0.176
WT-UTY		0.182
WT-UTY		0.175
lmp7-/- UTY		0.122	0.128
lmp7-/- UTY		0.129
lmp7-/- UTY		0.133
R2
	574nm	WT23			WT24			lmp7-/- 25			lmp7-/- 26
	<>	1	2	3	4	5	6	7	8	9	10	11	12
(-)	A	0.083	0.077	0.085	0.085	0.084	0.083	0.09	0.108	0.092	0.101	0.102	0.097
(-) +UTY	B	0.115	0.115	0.191	0.22	0.219	0.233	0.253	0.253	0.241	0.297	0.239	0.221
IFNb	C	0.114	0.107	0.237	0.246	0.234	0.249	0.236	0.274	0.267	0.301	0.319	0.199
mtDNA	D	0.118	0.216	0.253	0.252	0.244	0.253	0.263	0.281	0.312	0.356	0.311	0.193
UTY	G	0.139	0.133	0.134	0.132	0.144	0.131	0.15	0.144	0.147	0.145	0.153	0.148
574nm		574nm average	Substracted sample devided by control
WT23	(-)	0.0816667
	(-) +UTY	0.140333	1
	IFNb	0.152667	1.08789
	mtDNA	0.195667	1.3943
	UTY	0.135333
WT24	(-)	0.084
	(-) +UTY	0.224	1
	IFNb	0.243	1.08482
	mtDNA	0.249667	1.11458
	UTY	0.135667
lmp7-/-25	(-)	0.0966667
	(-) +UTY	0.249	1
	IFNb	0.259	1.04016
	mtDNA	0.285333	1.14592
	UTY	0.147
lmp7-/-26	(-)	0.1
	(-) +UTY	0.252333	1
	IFNb	0.273	1.0819
	mtDNA	0.286667	1.13606
	UTY	0.148667
