# Supplementary material for: DNA sensing via the cGAS/STING pathway activates the immunoproteasome and adaptive T‐cell immunity
Source: EMBO J. 2023 Mar 13;42(8):e110597. doi: 10.15252/embj.2022110597 (PMC10106989; doi:10.15252/embj.2022110597)
Supplement: Supplementary file 13 — Source Data for Figure 6 [file EMBJ-42-e110597-s010.zip]

Archive with 11 entries (10 files):
- SourceData_Figure 6/
- SourceData_Figure 6/SourceData_Figure 6A.pdf
- SourceData_Figure 6/SourceData_Figure 6A.xlsx
- SourceData_Figure 6/SourceData_Figure 6B.xlsx
- SourceData_Figure 6/SourceData_Figure 6C.pdf
- SourceData_Figure 6/SourceData_Figure 6D.pdf
- SourceData_Figure 6/SourceData_Figure 6E.xlsx
- SourceData_Figure 6/SourceData_Figure 6F.xlsx
- SourceData_Figure 6/SourceData_Figure 6G.pdf
- SourceData_Figure 6/SourceData_Figure 6H.xlsx
- SourceData_Figure 6/SourceData_Figure 6I.pdf
