# Supplementary material for: DNA sensing via the cGAS/STING pathway activates the immunoproteasome and adaptive T‐cell immunity
Source: EMBO J. 2023 Mar 13;42(8):e110597. doi: 10.15252/embj.2022110597 (PMC10106989; doi:10.15252/embj.2022110597)
Supplement: Supplementary file 13 — Source Data for Figure 6 [file EMBJ-42-e110597-s010.zip › SourceData_Figure 6/SourceData_Figure 6A.xlsx]

## Sheet: LMP2
V164_1_LMP2_AT2mtDNA_(Chemi)_raw
Lane	Band No.	Band Label	Mol. Wt. (KDa)	Relative Front	Adj. Volume (Int)	Volume (Int)	Abs. Quant.	Rel. Quant.	Band %	Lane %		LMP2/actin			LMP2/actin summary
ctrl	1		N/A	0.068323	1881888	1902560	N/A	N/A	100	61.9623		0.299048		ctrl	0.299048	0.041909	0.120052
mtDNA	1		N/A	0.071429	6504832	6535744	N/A	N/A	100	83.0617		0.987026		mtDNA	0.987026	0.0727728	0.271438
mtDNA+DnaseI	1		N/A	0.068323	1676079	1690767	N/A	N/A	100	62.2644		0.224754		mtDNA+DnaseI	0.224754	0.0453067	0.18221
IFNbeta	1		N/A	0.062112	4842496	4869376	N/A	N/A	100	80.2754		0.593127		IFNbeta	0.593127	0.106474	0.505509
V164_1_actin_(Chemi)_raw
Lane	Band No.	Band Label	Mol. Wt. (KDa)	Relative Front	Adj. Volume (Int)	Volume (Int)	Abs. Quant.	Rel. Quant.	Band %	Lane %					LMP2 Normalization			average of ctrl
ctrl	1		N/A	0.248447	6292924	6659342	N/A	N/A	100	23.5156				ctrl	0.299048	0.293363	0.240104	0.277505	1.07763	1.05715	0.865223
mtDNA	1		N/A	0.248447	6590337	6991900	N/A	N/A	100	20.9938				mtDNA	0.987026	0.50941	0.542877		3.55679	1.83568	1.95628
mtDNA+DnaseI	1		N/A	0.245342	7457390	7899390	N/A	N/A	100	27.4509				mtDNA+DnaseI	0.224754	0.317147	0.364419		0.80991	1.14285	1.3132
IFNbeta	1		N/A	0.242236	8164352	8636204	N/A	N/A	100	24.8704				IFNbeta	0.593127	0.745315	1.01102		2.13736	2.68577	3.64324
LMP2_V169_1_AT2_1_(Chemi)_raw
Lane	Band No.	Band Label	Mol. Wt. (KDa)	Relative Front	Adj. Volume (Int)	Volume (Int)	Abs. Quant.	Rel. Quant.	Band %	Lane %		LMP2/actin
ctrl	1		N/A	0.472973	909600	933270	N/A	N/A	100	8.72892		0.041909
mtDNA	1		N/A	0.472973	1607670	1745820	N/A	N/A	100	15.6689		0.0727728
mtDNA+DnaseI	1		N/A	0.472973	1039080	1069650	N/A	N/A	100	11.7899		0.0453067
IFNbeta	1		N/A	0.469595	2422200	2458380	N/A	N/A	100	21.306		0.106474
ctrl	1		N/A	0.469595	1804350	1833810	N/A	N/A	100	16.0578		0.0918076
mtDNA	1		N/A	0.472973	3099820	1829640	N/A	N/A	100	16.2678		0.155256
mtDNA+DnaseI	1		N/A	0.472973	1803450	1830780	N/A	N/A	100	17.0406		0.0917954
IFNbeta	1		N/A	0.472973	3879000	3904800	N/A	N/A	100	28.6199		0.211217
Actin_V169_1_AT2_(Chemi)_raw
Lane	Band No.	Band Label	Mol. Wt. (KDa)	Relative Front	Adj. Volume (Int)	Volume (Int)	Abs. Quant.	Rel. Quant.	Band %	Lane %
ctrl	1		N/A	0.223301	21704165	22126055	N/A	N/A	100	80.4467
mtDNA	1		N/A	0.223301	22091623	22469358	N/A	N/A	100	83.7198
mtDNA+DnaseI	1		N/A	0.220874	22934373	23182269	N/A	N/A	100	82.6279
IFNbeta	1		N/A	0.223301	22749309	23179332	N/A	N/A	100	84.3094
ctrl	1		N/A	0.225728	19653612	20021397	N/A	N/A	100	83.4797
mtDNA	1		N/A	0.225728	19965860	20345145	N/A	N/A	100	84.2501
mtDNA+DnaseI	1		N/A	0.228155	19646400	19942752	N/A	N/A	100	84.5743
IFNbeta	1		N/A	0.228155	18365025	18773265	N/A	N/A	100	82.6802
V180_LMP2_AT2mtDNA_(Chemi)_raw												LMP2/actin
Lane	Band No.	Band Label	Mol. Wt. (KDa)	Relative Front	Adj. Volume (Int)	Volume (Int)	Abs. Quant.	Rel. Quant.	Band %	Lane %
ctrl	1		N/A	0.503106	2953710	3000293	N/A	N/A	100	10.6997	ctrl	0.174149
mtDNA	1		N/A	0.509317	4422516	4863156	N/A	N/A	100	15.7304	mtDNA	0.244549
mtDNA+DnaseI	1		N/A	0.515528	2226807	2284788	N/A	N/A	100	8.36204	mtDNA+DnaseI	0.12024
IFNbeta	1		N/A	0.521739	4664352	5032832	N/A	N/A	100	16.7038	IFNbeta	0.2467
ctrl	1		N/A	0.52795	1847538	1888272	N/A	N/A	100	7.57345	ctrl	0.120052
mtDNA	1		N/A	0.531056	3900256	3956512	N/A	N/A	100	13.5575	mtDNA	0.271438
mtDNA+DnaseI	1		N/A	0.524845	2548404	2587380	N/A	N/A	100	10.1088	mtDNA+DnaseI	0.18221
IFNbeta	1		N/A	0.5	5670720	6237612	N/A	N/A	100	19.3994	IFNbeta	0.505509
V180_Actin_LMP2LMP7_(Chemi)_raw
Lane	Band No.	Band Label	Mol. Wt. (KDa)	Relative Front	Adj. Volume (Int)	Volume (Int)	Abs. Quant.	Rel. Quant.	Band %	Lane %
ctrl	1		N/A	0.267081	16960860	17310580	N/A	N/A	100	73.5528
mtDNA	1		N/A	0.270186	18084360	18356380	N/A	N/A	100	71.0371
mtDNA+DnaseI	1		N/A	0.273292	18519690	18890060	N/A	N/A	100	70.5221
IFNbeta	1		N/A	0.276398	18907000	19234390	N/A	N/A	100	71.4512
ctrl	1		N/A	0.279503	15389504	15495296	N/A	N/A	100	70.1707
mtDNA	1		N/A	0.279503	14368841	14580044	N/A	N/A	100	68.1053
mtDNA+DnaseI	1		N/A	0.276398	13986105	14181265	N/A	N/A	100	63.1984
IFNbeta	1		N/A	0.267081	11217850	11385535	N/A	N/A	100	63.1858

## Sheet: LMP7
V164_2_LMP7_AT2mtDNA_(Chemi)_raw
Lane	Band No.	Band Label	Mol. Wt. (KDa)	Relative Front	Adj. Volume (Int)	Volume (Int)	Abs. Quant.	Rel. Quant.	Band %	Lane %		LMP7/actin			LMP7/actin summary
ctrl	1		N/A	0.529557	720144	738576	N/A	N/A	100	14.5085	ctrl	0.112081		ctrl	0.189452	0.131397	0.13715
mtDNA	1		N/A	0.53202	5704560	5971320	N/A	N/A	100	57.257	mtDNA	0.837959		mtDNA	0.388606	0.22186	0.274047
mtDNA+DnaseI	1		N/A	0.53202	564861	583605	N/A	N/A	100	13.3284	mtDNA+DnaseI	0.0777288		mtDNA+DnaseI	0.113293	0.0906615	0.108375
IFNbeta	1		N/A	0.53202	3450060	3655980	N/A	N/A	100	48.0853	IFNbeta	0.37964		IFNbeta	0.391686	0.244422	0.604198
V164_2_actin_(Chemi)_raw
Lane	Band No.	Band Label	Mol. Wt. (KDa)	Relative Front	Adj. Volume (Int)	Volume (Int)	Abs. Quant.	Rel. Quant.	Band %	Lane %					LMP7 Normalization			average of ctrl
ctrl	1		N/A	0.281106	6425216	6832032	N/A	N/A	100	70.0381				ctrl	0.189452	0.131397	0.13715	0.152666	1.24096	0.860679	0.898364
mtDNA	1		N/A	0.28341	6807680	7180448	N/A	N/A	100	70.4129				mtDNA	0.388606	0.22186	0.274047		2.54546	1.45324	1.79507
mtDNA+DnaseI	1		N/A	0.281106	7267072	7550624	N/A	N/A	100	67.527				mtDNA+DnaseI	0.113293	0.0906615	0.108375		0.742099	0.593854	0.709883
IFNbeta	1		N/A	0.281106	9087712	9495840	N/A	N/A	100	66.3822				IFNbeta	0.391686	0.244422	0.604198		2.56564	1.60102	3.95764
LMP7_V169_2_AT2_(Chemi)_raw
Lane	Band No.	Band Label	Mol. Wt. (KDa)	Relative Front	Adj. Volume (Int)	Volume (Int)	Abs. Quant.	Rel. Quant.	Band %	Lane %		LMP7/actin
ctrl	1		N/A	0.555901	2096822	2128100	N/A	N/A	100	31.0607	ctrl	0.189452
mtDNA	1		N/A	0.555901	3906760	3941808	N/A	N/A	100	39.9207	mtDNA	0.388606
mtDNA+DnaseI	1		N/A	0.559006	1308112	1347294	N/A	N/A	100	19.4075	mtDNA+DnaseI	0.113293
IFNbeta	1		N/A	0.559006	4570488	4621422	N/A	N/A	100	45.0121	IFNbeta	0.391686
ctrl	1		N/A	0.562112	2418728	2457078	N/A	N/A	100	30.8231	ctrl	0.237156
mtDNA	1		N/A	0.565217	5407028	2445456	N/A	N/A	100	29.9202	mtDNA	0.433363
mtDNA+DnaseI	1		N/A	0.565217	2552758	2584946	N/A	N/A	100	27.9247	mtDNA+DnaseI	0.217097
IFNbeta	1		N/A	0.568323	8004640	8075375	N/A	N/A	100	44.7682	IFNbeta	0.5447
Actin_V169_2_AT2_(Chemi)_raw
Lane	Band No.	Band Label	Mol. Wt. (KDa)	Relative Front	Adj. Volume (Int)	Volume (Int)	Abs. Quant.	Rel. Quant.	Band %	Lane %
ctrl	1		N/A	0.329193	11067816	11585160	N/A	N/A	100	73.5488
mtDNA	1		N/A	0.329193	10053280	10473728	N/A	N/A	100	70.002
mtDNA+DnaseI	1		N/A	0.329193	11546230	12055176	N/A	N/A	100	65.7595
IFNbeta	1		N/A	0.329193	11668741	12104353	N/A	N/A	100	72.2239
ctrl	1		N/A	0.329193	10198878	10596236	N/A	N/A	100	68.6986
mtDNA	1		N/A	0.329193	12476912	12894228	N/A	N/A	100	74.4055
mtDNA+DnaseI	1		N/A	0.329193	11758620	12166920	N/A	N/A	100	72.8416
IFNbeta	1		N/A	0.329193	14695514	15160464	N/A	N/A	100	74.0004
V180_LMP7_AT2mtDNA_(Chemi)_raw
Lane	Band No.	Band Label	Mol. Wt. (KDa)	Relative Front	Adj. Volume (Int)	Volume (Int)	Abs. Quant.	Rel. Quant.	Band %	Lane %		LMP7/actin
ctrl	1		N/A	0.490683	2228598	2256274	N/A	N/A	100	26.28	ctrl	0.131397
mtDNA	1		N/A	0.496894	4012204	4045252	N/A	N/A	100	35.5994	mtDNA	0.22186
mtDNA+DnaseI	1		N/A	0.506211	1679022	1705032	N/A	N/A	100	19.0813	mtDNA+DnaseI	0.0906615
IFNbeta	1		N/A	0.512422	4621280	4658204	N/A	N/A	100	33.6887	IFNbeta	0.244422
ctrl	1		N/A	0.515528	2110668	2134720	N/A	N/A	100	25.9186	ctrl	0.13715
mtDNA	1		N/A	0.515528	3937740	3966990	N/A	N/A	100	33.2397	mtDNA	0.274047
mtDNA+DnaseI	1		N/A	0.506211	1515745	1535089	N/A	N/A	100	18.6547	mtDNA+DnaseI	0.108375
IFNbeta	1		N/A	0.484472	6777798	6817544	N/A	N/A	100	53.5236	IFNbeta	0.604198
V180_Actin_LMP2LMP7_(Chemi)_raw
Lane	Band No.	Band Label	Mol. Wt. (KDa)	Relative Front	Adj. Volume (Int)	Volume (Int)	Abs. Quant.	Rel. Quant.	Band %	Lane %
ctrl	1		N/A	0.267081	16960860	17310580	N/A	N/A	100	73.5528
mtDNA	1		N/A	0.270186	18084360	18356380	N/A	N/A	100	71.0371
mtDNA+DnaseI	1		N/A	0.273292	18519690	18890060	N/A	N/A	100	70.5221
IFNbeta	1		N/A	0.276398	18907000	19234390	N/A	N/A	100	71.4512
ctrl	1		N/A	0.279503	15389504	15495296	N/A	N/A	100	70.1707
mtDNA	1		N/A	0.279503	14368841	14580044	N/A	N/A	100	68.1053
mtDNA+DnaseI	1		N/A	0.276398	13986105	14181265	N/A	N/A	100	63.1984
IFNbeta	1		N/A	0.267081	11217850	11385535	N/A	N/A	100	63.1858

## Sheet: STAT1
V164_2_STAT1_AT2mtDNA16HBEmtDNA_(Chemi)_raw
Lane	Band No.	Band Label	Mol. Wt. (KDa)	Relative Front	Adj. Volume (Int)	Volume (Int)	Abs. Quant.	Rel. Quant.	Band %	Lane %	Combine two band			STAT1/actin			STAT1/actin Summary
ctrl			N/A	0.150718	153729	160332	N/A	N/A	80.621	3.96511	190681	ctrl	190681	0.029677		ctrl	0.029677	0.14141	0.241764	0.0769413
			N/A	0.167464	36952	41850	N/A	N/A	19.379	0.953097		mtDNA	2771214	0.407072		mtDNA	0.407072	0.293733	0.324384	0.793577
mtDNA			N/A	0.15311	1937469	1950117	N/A	N/A	69.9141	21.207	2771214	mtDNA+DnaseI	251379	0.0345915		mtDNA+DnaseI	0.0345915	0.153208	0.210095	0.101887
			N/A	0.167464	833745	842208	N/A	N/A	30.0859	9.12595		IFNbeta	3693340	0.40641		IFNbeta	0.40641	0.466202	0.565527	0.548178
mtDNA+DnaseI			N/A	0.150718	173910	181009	N/A	N/A	69.1824	4.39118	251379
			N/A	0.165072	77469	84816	N/A	N/A	30.8176	1.95607
IFNbeta			N/A	0.148325	2223010	2234139	N/A	N/A	60.1897	24.2559	3693340						STAT1/actin Normalization			average of ctrl
			N/A	0.162679	1470330	1479940	N/A	N/A	39.8103	16.0432						ctrl	0.148385	0.14141	0.153883	0.147893	1.00333	0.956168	1.0405
																mtDNA	2.03536	1.29373	1.58715		13.7624	8.74779	10.7318
V164_2_actin_(Chemi)_raw																mtDNA+DnaseI	0.172958	0.153208	0.203774		1.16948	1.03594	1.37786
Lane	Band No.	Band Label	Mol. Wt. (KDa)	Relative Front	Adj. Volume (Int)	Volume (Int)	Abs. Quant.	Rel. Quant.	Band %	Lane %						IFNbeta	2.03205	0.866202	1.09636		13.7401	5.85697	7.41319
ctrl	1		N/A	0.281106	6425216	6832032	N/A	N/A	100	70.0381
mtDNA	1		N/A	0.28341	6807680	7180448	N/A	N/A	100	70.4129
mtDNA+DnaseI	1		N/A	0.281106	7267072	7550624	N/A	N/A	100	67.527
IFNbeta	1		N/A	0.281106	9087712	9495840	N/A	N/A	100	66.3822
V169_2_AT2_STAT1_(Chemi)_raw
Lane	Band No.	Band Label	Mol. Wt. (KDa)	Relative Front	Adj. Volume (Int)	Volume (Int)	Abs. Quant.	Rel. Quant.	Band %	Lane %	Combine two band			STAT1/actin
ctrl	1		N/A	0.145963	669552	1167511	N/A	N/A	42.7801	2.09965	1565101	ctrl	1565101	0.14141
	2		N/A	0.173913	895549	1397365	N/A	N/A	57.2199	2.80835		mtDNA	2952983	0.293733
mtDNA	1		N/A	0.149068	1527633	2067120	N/A	N/A	51.7319	3.94549	2952983	mtDNA+DnaseI	1768971	0.153208
	2		N/A	0.170807	1425350	1977887	N/A	N/A	48.2681	3.68132		IFNbeta	5439994	0.466202
mtDNA+DnaseI	1		N/A	0.145963	872842	1447883	N/A	N/A	49.3418	2.35386	1768971	ctrl	2465725	0.241764
	2		N/A	0.170807	896129	1485583	N/A	N/A	50.6582	2.41666		mtDNA	4047313	0.324384
IFNbeta	1		N/A	0.145963	3110801	3890756	N/A	N/A	57.1839	7.10427	5439994	mtDNA+DnaseI	2470423	0.210095
	2		N/A	0.167702	2329193	2961538	N/A	N/A	42.8161	5.31928		IFNbeta	8310704	0.565527
ctrl	1		N/A	0.142857	1079902	1648186	N/A	N/A	43.7965	2.43508	2465725	ctrl	1084226
	2		N/A	0.170807	1385823	2044384	N/A	N/A	56.2035	3.1249		mtDNA	9590439
mtDNA	1		N/A	0.142857	1799356	1264255	N/A	N/A	39.0442	1.96812	4047313	mtDNA+DnaseI	1213650
	2		N/A	0.167702	2247957	1800929	N/A	N/A	60.9558	3.07264		IFNbeta	9477840
mtDNA+DnaseI	1		N/A	0.142857	1010186	1453741	N/A	N/A	40.8912	2.3947	2470423
	2		N/A	0.167702	1460237	2062451	N/A	N/A	59.1088	3.46157
IFNbeta	1		N/A	0.145963	4541400	5313960	N/A	N/A	54.6452	7.61955	8310704
	2		N/A	0.167702	3769304	4475860	N/A	N/A	45.3548	6.32413
Actin_V169_2_AT2_(Chemi)_raw
Lane	Band No.	Band Label	Mol. Wt. (KDa)	Relative Front	Adj. Volume (Int)	Volume (Int)	Abs. Quant.	Rel. Quant.	Band %	Lane %
ctrl	1		N/A	0.329193	11067816	11585160	N/A	N/A	100	73.5488
mtDNA	1		N/A	0.329193	10053280	10473728	N/A	N/A	100	70.002
mtDNA+DnaseI	1		N/A	0.329193	11546230	12055176	N/A	N/A	100	65.7595
IFNbeta	1		N/A	0.329193	11668741	12104353	N/A	N/A	100	72.2239
ctrl	1		N/A	0.329193	10198878	10596236	N/A	N/A	100	68.6986
mtDNA	1		N/A	0.329193	12476912	12894228	N/A	N/A	100	74.4055
mtDNA+DnaseI	1		N/A	0.329193	11758620	12166920	N/A	N/A	100	72.8416
IFNbeta	1		N/A	0.329193	14695514	15160464	N/A	N/A	100	74.0004
V180_STAT1_AT2mtDNA_(Chemi)_raw
Lane	Band No.	Band Label	Mol. Wt. (KDa)	Relative Front	Adj. Volume (Int)	Volume (Int)	Abs. Quant.	Rel. Quant.	Band %	Lane %			STAT1/Actin
ctrl	1		N/A	0.197044	1084226	1110236	N/A	N/A	100	14.9794		ctrl	0.0769413
mtDNA	1		N/A	0.20197	9590439	9617967	N/A	N/A	100	56.7589		mtDNA	0.793577
mtDNA+DnaseI	1		N/A	0.197044	1213650	1231940	N/A	N/A	100	16.3442		mtDNA+DnaseI	0.101887
IFNbeta	1		N/A	0.20197	9477840	9506366	N/A	N/A	100	63.0124		IFNbeta	0.548178
V180_Actin_STAT1_(Chemi)_raw
Lane	Band No.	Band Label	Mol. Wt. (KDa)	Relative Front	Adj. Volume (Int)	Volume (Int)	Abs. Quant.	Rel. Quant.	Band %	Lane %
ctrl	1		N/A	0.257764	13640679	14429649	N/A	N/A	100	72.1322
mtDNA	1		N/A	0.263975	11884935	12119760	N/A	N/A	100	78.2484
mtDNA+DnaseI	1		N/A	0.270186	11914726	12091209	N/A	N/A	100	83.5114
IFNbeta	1		N/A	0.270186	17008145	17341765	N/A	N/A	100	83.397
