# Supplementary material for: DNA sensing via the cGAS/STING pathway activates the immunoproteasome and adaptive T‐cell immunity
Source: EMBO J. 2023 Mar 13;42(8):e110597. doi: 10.15252/embj.2022110597 (PMC10106989; doi:10.15252/embj.2022110597)
Supplement: Supplementary file 13 — Source Data for Figure 6 [file EMBJ-42-e110597-s010.zip › SourceData_Figure 6/SourceData_Figure 6B.xlsx]

## Sheet: Tabelle1
R1
Groups	PE-A Median	minus Iso	Fold change to ctrl
mous AT2 unstain	70
mous AT2 Iso	71
mous AT2 Ctrl	436	365	1
mous AT2 mtDNA	789	718	1.96712
mous AT2 mtDNA+DNase I	365	294	0.805479
mous AT2 IFNβ	995	924	2.53151
mous AT2 IFNγ	1719	1648	4.51507
R2
Groups	PE-A Median	minus Iso	Fold change to ctrl
mous AT2 unstain	69
mous AT2 Iso	86
mous AT2 Ctrl	227	156	0.427397
mous AT2 mtDNA	509	438	1.2
mous AT2 mtDNA+DNase I	278	207	0.567123
mous AT2 IFNβ	1149	1078	2.95342
mous AT2 IFNγ	1040	969	2.65479
R3
Groups	PE-A Median	minus Iso	Fold change to ctrl
mous AT2 unstain	58
mous AT2 Iso	58
mous AT2 Ctrl	233	162	0.443836
mous AT2 mtDNA	370	299	0.819178
mous AT2 mtDNA+DNase I	223	152	0.416438
mous AT2 IFNβ	1218	1147	3.14247
mous AT2 IFNγ	591	520	1.42466
