# Supplementary material for: DNA sensing via the cGAS/STING pathway activates the immunoproteasome and adaptive T‐cell immunity
Source: EMBO J. 2023 Mar 13;42(8):e110597. doi: 10.15252/embj.2022110597 (PMC10106989; doi:10.15252/embj.2022110597)
Supplement: Supplementary file 13 — Source Data for Figure 6 [file EMBJ-42-e110597-s010.zip › SourceData_Figure 6/SourceData_Figure 6E.xlsx]

## Sheet: Tabelle1
20200911 HLA-A2 406 P3	HLA-A2 Median	Minus Isotype	fold over ctrl
unstain	116
Isotype	141
Ctrl	2529	2388	1	1194
mtDNA	3845	3704	1.55109	1852
mtDNA+Dnase I	3003	2862	1.19849	1431
Dnase I	2612	2471	1.03476	1235.5
cGAMP	3321	3180	1.33166	1590
IFNr	5207	5066	2.12144	2533
20200911 HLA-A2 409 P3	HLA-A2 Median	Minus Isotype	fold over ctrl
unstain	86
Isotype	121
Ctrl	1806	1685	1
mtDNA	5909	5788	3.43501
mtDNA+Dnase I	1822	1701	1.0095
Dnase I	1974	1853	1.0997
cGAMP	2748	2627	1.55905
IFNr	4105	3984	2.36439
20200810	HLA-A2 Median	Minus Isotype	fold over ctrl
Isotype control	199
Ctrl	1592	1393	1
mtDNA	3021	2822	2.02584
mtDNA+DNase I	1799	1600	1.1486
IFNγ	5172	4973	3.56999
20200812	HLA-A2 Median	Minus Isotype
Isotype control	47		fold over ctrl
Ctrl	2816	2769	1
mtDNA	5738	5691	2.05525
mtDNA+DNase I	3297	3250	1.17371
DNase I	2731	2684	0.969303
cGAMP	5978	5931	2.14193
IFNγ	6075	6028	2.17696
