# Supplementary material for: DNA sensing via the cGAS/STING pathway activates the immunoproteasome and adaptive T‐cell immunity
Source: EMBO J. 2023 Mar 13;42(8):e110597. doi: 10.15252/embj.2022110597 (PMC10106989; doi:10.15252/embj.2022110597)
Supplement: Supplementary file 13 — Source Data for Figure 6 [file EMBJ-42-e110597-s010.zip › SourceData_Figure 6/SourceData_Figure 6F.xlsx]

## Sheet: Tabelle1
V146 HLA-A2
	Median of FITC	Minus Iso
406 P2
Unstain	2
Iso	2
Ctrl	688	686
IFNβ	2562	2560
IFNγ	1936	1934
	Median of FITC	Minus Iso
406 P5
Unstain	10
Iso	11
Ctrl	682	671
IFNβ	2889	2878
IFNγ	1751	1740
	Median of FITC	Minus Iso
406 P3
Unstain	8
Iso	8
Ctrl	623	615
IFNβ	2749	2741
IFNγ	1853	1845
Combine three times				mean value of ctrl	Fold over to mean value
Ctrl	686	671	615	657.333	1.04361	1.02079	0.935598
IFNβ	2560	2878	2741		3.89452	4.3783	4.16988
IFNγ	1934	1740	1845		2.94219	2.64706	2.8068
