# Supplementary material for: DNA sensing via the cGAS/STING pathway activates the immunoproteasome and adaptive T‐cell immunity
Source: EMBO J. 2023 Mar 13;42(8):e110597. doi: 10.15252/embj.2022110597 (PMC10106989; doi:10.15252/embj.2022110597)
Supplement: Supplementary file 14 — Source Data for Figure 7 [file EMBJ-42-e110597-s008.zip › SourceData_Figure 7/SourceData_Figure 7B.xlsx]

## Sheet: Tabelle1
V149	median of Alex678					Combination
409 ctrl	249					Ctrl	258	425	203
409+M1_1ug	258					mtDNA	522	735	392
409+mtDNA_M1_1ug	522					mtDNA+DnaseI	268	545	239
409+mtDNA+Dnase I_M1_1ug	268					IFNβ	440	435	415
409+IFNbeta_M1_1ug	440
409+IFNr_M1 peptide	511									Average	Fold over ctrl
409+IFNr_M1 peptide	588					Ctrl	258	212.5	203	224.5	1.14922	0.946548	0.904232
409 p3 +IFNβ_M1_1ug	870					mtDNA	522	367.5	392	427.167	2.32517	1.63697	1.7461
409 p4 +IFNβ_M1_1ug	415					mtDNA+DnaseI	268	272.5	239	259.833	1.19376	1.21381	1.06459
						IFNβ	440	435	415	430	1.95991	1.93764	1.84855
V144
409 unstain	186	147
409 ctrl	431	364
409+M1_1ug	425	357
409+M1_2,5ug	575	345
409+mtDNA_M1_1ug	735	630
409+mtDNA+Dnase I_M1_1ug	545	399
409+IFNr_M1_1ug	442	379
409+IFNr_M1_2,5ug	490	425
409+IFNr_M1 peptide_1ug	1326	965
V145
unstain	113
409 Ctrl	231
409+M1 protein_4.5h	203
409+mtDNA+M1 protein_4.5h	392
409+mtDNA+DNaseI+M1 protein_4.5h	239
409+mtDNA+M1 protein_8h	406
409+mtDNA+M1 protein_12h	443
409+M1 peptide_4.5h	386
409+IFNr+M1 peptide_4.5h	694
