# Supplementary material for: DNA sensing via the cGAS/STING pathway activates the immunoproteasome and adaptive T‐cell immunity
Source: EMBO J. 2023 Mar 13;42(8):e110597. doi: 10.15252/embj.2022110597 (PMC10106989; doi:10.15252/embj.2022110597)
Supplement: Supplementary file 14 — Source Data for Figure 7 [file EMBJ-42-e110597-s008.zip › SourceData_Figure 7/SourceData_Figure 7D.xlsx]

## Sheet: Magellan Sheet 3
<>	1	2	3	4	5	6	7	8	9	10	11	12
A	2.756	2.811	0.224	0.253	0.18
B	1.603	1.621	0.17	0.151	0.264
C	0.81	0.785	0.192	0.194	0.305
D	0.421	0.414	0.212	0.238	0.313
E	0.229	0.227	0.26	0.29	0.288											0.035	0.034
F	0.138	0.128	0.027	0.023	0.28											0.022	0.06
G	0.035	0.034	0.178	0.159	0.036
H	0.022	0.022	0.187	0.173	0.034
Back ground for p2	0.027	0.023
Back ground for p3	0.036	0.034
pg/ml	Mean	-Blank
125	2.7835	2.7615		1%BSA	0.022
62.5	1.612	1.59		Back ground1	0.025
31.25	0.7975	0.7755		Back ground2	0.035
15.625	0.4175	0.3955
7.8125	0.228	0.206
3.90625	0.133	0.111
1.95312	0.0345	0.0125
0	0.022	0
		minus back		cell number		pg/ml
Ctrl	3.6285	3.582	115.548	120000	0.000962903	0.962903
mtDNA	2.6395	2.593	83.6452	55000	0.00152082	1.52082
mtDNA+DnaseI	3.3935	3.347	107.968	82500	0.0013087	1.3087
IFNr	3.449	3.4025	109.758	100000	0.00109758	1.09758
ELISA
-BG	Samples			Mean	minus back ground	stabw %	conz (pg/ml)		cell number	IL2 secreation per 1000 cell pg/ml
406 p2	ctrl	0.224	0.253	0.2385	0.2135	0.0205061	155.417	140000	280000	0.55506
	mtDNA	0.17	0.151	0.1605	0.1355	0.013435	98.6369	55000	110000	0.896699
	mtDNA+DNaseI	0.192	0.194	0.193	0.168	0.00141421	122.295	132500	265000	0.461491
	IFNbeta	0.212	0.238	0.225	0.2	0.0183848	145.59	102500	205000	0.710193
	IFNr	0.26	0.29	0.275	0.25	0.0212132	181.987	125000	250000	0.727948
	Back ground	0.027	0.023	0.025	0	0.00282843	0		0	#DIV/0!
406 p3	ctrl	0.178	0.159	0.1685	0.1335	0.013435	97.181	100000	200000	0.485905
	mtDNA	0.187	0.173	0.18	0.145	0.00989949	105.552	60000	120000	0.879603
	mtDNA+DNaseI	0.18	0.264	0.222	0.187	0.059397	136.126	100000	200000	0.680631
	IFNbeta	0.305	0.313	0.309	0.274	0.00565685	199.458	85000	170000	1.17328
	IFNr	0.288	0.28	0.284	0.249	0.00565685	181.259	87500	175000	1.03577
	Back ground	0.036	0.034	0.035	0	0.00141421	0		0
																										ELISA
ELISA
-BG	Samples			Mean	minus back ground	stabw %	conz (pg/ml)	cell number	IL2 secreation per 1000 cell pg/ml
406 p2	ctrl	0.729	0.731	0.73	0.6835	0.00193728	48.544	185000	0.2624
	mtDNA	0.624	0.601	0.6125	0.566	0.0265526	40.1989	125000	0.321591
	mtDNA+DNaseI	0.697	0.701	0.699	0.6525	0.00404639	46.3423	155000	0.298983																	-BG	Samples			Mean	minus back ground	stabw %	conz (pg/ml)		cell number	IL2 secreation per 1000 cell pg/ml
	IFNbeta	1.032	1.008	1.02	0.9735	0.0166378	69.1406	150000	0.838763																	406 p2	ctrl	0.224	0.253	0.2385	0.2135	#NAME?	155.417	140000	280000	0.55506
	IFNr	0.874	0.835	0.8545	0.808	0.0322729	57.3864	172500	0.857021																		mtDNA	0.17	0.151	0.1605	0.1355	#NAME?	98.6369	55000	110000	0.896699
	Back ground	0.468	0.478	0.473	0.4265	0.0149494	30.2912		#DIV/0!																		mtDNA+DNaseI	0.192	0.194	0.193	0.168	#NAME?	122.295	132500	265000	0.461491
406 p5	ctrl	0.79	0.79	0.79	0.7365	0	52.3082	162500	0.321897																		IFNbeta	0.212	0.238	0.225	0.2	#NAME?	145.59	102500	205000	0.710193
	mtDNA	0.624	0.682	0.653	0.5995	0.0628058	42.5781	137500	0.309659																		IFNr	0.26	0.29	0.275	0.25	#NAME?	181.987	125000	250000	0.727948
	mtDNA+DNaseI	0.639	0.618	0.6285	0.575	0.0236265	40.8381	135000	0.302504																		Back ground	0.027	0.023	0.025	0	#NAME?	0		0	#DIV/0!
	IFNbeta	0.662	0.677	0.6695	0.616	0.0158426	43.75	112500	0.388889																	406 p3	ctrl	0.178	0.159	0.1685	0.1335	#NAME?	97.181	100000	200000	0.485905
	IFNr	0.528	0.502	0.515	0.4615	0.0356986	32.777	85000	0.385612																		mtDNA	0.187	0.173	0.18	0.145	#NAME?	105.552	60000	120000	0.879603
	Back ground	0.057	0.05	0.0535	0	0.0925186	0																				mtDNA+DNaseI	0.18	0.264	0.222	0.187	#NAME?	136.126	100000	200000	0.680631
																											IFNbeta	0.305	0.313	0.309	0.274	#NAME?	199.458	85000	170000	1.17328
																											IFNr	0.288	0.28	0.284	0.249	#NAME?	181.259	87500	175000	1.03577
Combine three times
Ctrl	0.55506	0.485905	0.481452
mtDNA	0.896699	0.879603	0.760411
mtDNA+DNaseI	0.461491	0.680631	0.65435
IFNβ	0.710193	1.17328	0.838763
IFNγ	0.727948	1.03577	0.857021

## Sheet: Sheet2
	S3_Protein_20200603	RIPA lysis buffer	conz (µg/µl)
	56	120ul	5.52179
	59	120ul	4.6101
	69	120ul	6.23684
	49	120ul	6.45136
	50	120ul	3.33294
	68	120ul	2.53049
