# Supplementary material for: DNA sensing via the cGAS/STING pathway activates the immunoproteasome and adaptive T‐cell immunity
Source: EMBO J. 2023 Mar 13;42(8):e110597. doi: 10.15252/embj.2022110597 (PMC10106989; doi:10.15252/embj.2022110597)
Supplement: Supplementary file 15 — Source Data for Figure 8 [file EMBJ-42-e110597-s001.zip › SourceData_Figure 8/SourceData_Figure 8A.xlsx]

## Sheet: siTfam
siTfam
R2-R3
LMP2
LMP2_18_2_(Chemi)_raw
泳道	条带编号	条带标记	分子量(KDa)	相对前沿	调整体积(Int)	体积(Int)	绝对定量	相对定量	条带百分比	泳道百分比
MEFs NC 48h	1		不适用	0.506211	4717965	4730600	不适用	不适用	100	37.0141
MEFs siTfam 48h	1		不适用	0.5	9506241	9523737	不适用	不适用	100	34.0683
cGAS NC 48h	1		不适用	0.493789	454020	462070	不适用	不适用	100	2.09809
cGAS siTfam 48h	1		不适用	0.506211	109305	113925	不适用	不适用	100	0.798274
MEFs NC 48h	1		不适用	0.506211	14658070	14685475	不适用	不适用	100	55.69
MEFs siTfam 48h	1		不适用	0.512422	25953165	25981515	不适用	不适用	100	50.7917
cGAS NC 48h	1		不适用	0.506211	2274966	2287986	不适用	不适用	100	6.29685
cGAS siTfam 48h	1		不适用	0.509317	3234315	3248315	不适用	不适用	100	8.29614
actin_10192022_132956_(Chemi)_raw
泳道	条带编号	条带标记	分子量(KDa)	相对前沿	调整体积(Int)	体积(Int)	绝对定量	相对定量	条带百分比	泳道百分比		LMP2/Actin
MEFs NC 48h	1		不适用	0.310811	6696538	6706738	不适用	不适用	100	91.0115		0.704538	1
MEFs siTfam 48h	1		不适用	0.310811	5488598	5497298	不适用	不适用	100	90.7196		1.732	2.45835
cGAS NC 48h	1		不适用	0.310811	6567630	6577230	不适用	不适用	100	91.2741		0.06913	0.098121
cGAS siTfam 48h	1		不适用	0.310811	2730642	2738734	不适用	不适用	100	83.5967		0.040029	0.056816
MEFs NC 48h	1		不适用	0.310811	2980968	2985666	不适用	不适用	100	83.6782		4.91722	1
MEFs siTfam 48h	1		不适用	0.314189	5500068	5504548	不适用	不适用	100	90.4837		4.7187	0.959628
cGAS NC 48h	1		不适用	0.314189	6659828	6668060	不适用	不适用	100	92.388		0.341595	0.0694692
cGAS siTfam 48h	1		不适用	0.317568	5901822	5912022	不适用	不适用	100	91.2217		0.54802	0.111449
R1
LMP2_1012_(Chemi)_raw
泳道	条带编号	条带标记	分子量(KDa)	相对前沿	调整体积(Int)	体积(Int)	绝对定量	相对定量	条带百分比	泳道百分比		LMP2/Actin
1	1		不适用	0.371622	694360	703000	不适用	不适用	100	1.79384		0.0595545	1
2	1		不适用	0.375	2383672	2388534	不适用	不适用	100	6.34885		0.258816	4.34587
3	1		不适用	0.381757	72250	73678	不适用	不适用	100	0.210422		0.00915113	0.15366
4	1		不适用	0.378378	70560	73440	不适用	不适用	100	0.288739		0.00784415	0.131714
ACTIN_XW_1_(Chemi)_raw
泳道	条带编号	条带标记	分子量(KDa)	相对前沿	调整体积(Int)	体积(Int)	绝对定量	相对定量	条带百分比	泳道百分比
1	1		不适用	0.445946	11659245	11672115	不适用	不适用	100	93.7742
2	1		不适用	0.449324	9209904	9219342	不适用	不适用	100	87.2807
3	1		不适用	0.452703	7895200	7899680	不适用	不适用	100	82.7933
4	1		不适用	0.452703	8995233	9005529	不适用	不适用	100	92.1339
LMP2_sitfam_(Chemi)_raw
泳道	条带编号	条带标记	分子量(KDa)	相对前沿	调整体积(Int)	体积(Int)	绝对定量	相对定量	条带百分比	泳道百分比
MEFs NC 48h	1		不适用	0.667702	272340	286110	不适用	不适用	100	5.1782
MEFs siTfam 48h	1		不适用	0.664596	4086664	4095334	不适用	不适用	100	26.9249
cGAS NC 48h	1		不适用	0.676422	62220	66708	不适用	不适用	100	0.473693
cGAS siTfam 48h	1		不适用	0.670807	47124	51816	不适用	不适用	100	0.664946
MEFs NC 48h	1		不适用	0.670807	517752	527918	不适用	不适用	100	4.57934
MEFs siTfam 48h	1		不适用	0.673913	596972	606492	不适用	不适用	100	5.16175
cGAS NC 48h	1		不适用	0.676422	51748	56032	不适用	不适用	100	0.338505
cGAS siTfam 48h	1		不适用	0.664596	58242	61302	不适用	不适用	100	0.815039
CHEMI_10262022_114535_(Chemi)_raw
泳道	条带编号	条带标记	分子量(KDa)	相对前沿	调整体积(Int)	体积(Int)	绝对定量	相对定量	条带百分比	泳道百分比		LMP2/actin
1	1		不适用	0.270186	7387413	7395036	不适用	不适用	100	92.5937		0.0368654	1
2	1		不适用	0.276398	12365892	12375759	不适用	不适用	100	94.1449		0.330479	8.96447
3	1		不适用	0.282609	8694642	8703651	不适用	不适用	100	92.6887		0.00715613	0.194115
4	1		不适用	0.285714	7893171	7901751	不适用	不适用	100	92.702		0.00597022	0.161947
5	1		不适用	0.295031	6027021	6032961	不适用	不适用	100	91.3596		0.0859051	1
6	1		不适用	0.295031	6769257	6774108	不适用	不适用	100	91.5902		0.0881887	1.02658
7	1		不适用	0.298137	7756089	7762326	不适用	不适用	100	91.444		0.00667192	0.0776661
8	1		不适用	0.298137	5846082	5850471	不适用	不适用	100	91.7763		0.00996257	0.115972

## Sheet: htDNA pDNA
R2
LMP2
lmp2_10192022_132009_(Chemi)_raw
泳道	条带编号	条带标记	分子量(KDa)	相对前沿	调整体积(Int)	体积(Int)	绝对定量	相对定量	条带百分比	泳道百分比
MEFs ctrl	1		不适用	0.388199	26492	26492	不适用	不适用	100	4.47276
MEFs HT-DNA	1		不适用	0.385093	9371212	9371212	不适用	不适用	100	96.1524
MEFs pDNA	1		不适用	0.381988	10058672	10058672	不适用	不适用	100	95.5769
cGAS ctrl	1		不适用	0.375776	20188	20188	不适用	不适用	100	8.69408
cGAS HT-DNA	1		不适用	0.372671	2029731	2029731	不适用	不适用	100	89.7912
cGAS pDNA	1		不适用	0.369565	380768	380768	不适用	不适用	100	58.512
STING ctrl	1		不适用	0.36646	4070	4070	不适用	不适用	100	1.9373
STING HT-DNA	1		不适用	0.360248	20387	20387	不适用	不适用	100	4.80049
STING pDNA	1		不适用	0.363354	12617	12617	不适用	不适用	100	1.95494
actin-m2-lmp2-18_(Chemi)_raw
泳道	条带编号	条带标记	分子量(KDa)	相对前沿	调整体积(Int)	体积(Int)	绝对定量	相对定量	条带百分比	泳道百分比		LMP2/Actin
MEFs ctrl	1		不适用	0.313665	7784875	7822075	不适用	不适用	100	91.3345		0.00340301	1
MEFs HT-DNA	1		不适用	0.31677	8692710	8721850	不适用	不适用	100	85.4		1.07805	316.794
MEFs pDNA	1		不适用	0.31677	9567871	9611519	不适用	不适用	100	86.6477		1.0513	308.932
cGAS ctrl	1		不适用	0.313665	9473042	9509188	不适用	不适用	100	89.5547		0.0021311	0.62624
cGAS HT-DNA	1		不适用	0.313665	7817270	7856950	不适用	不适用	100	88.8276		0.259647	76.2993
cGAS pDNA	1		不适用	0.31677	8080026	8112576	不适用	不适用	100	88.093		0.0471246	13.8479
STING ctrl	1		不适用	0.313665	10072985	10112541	不适用	不适用	100	90.6164		0.000404051	0.118733
STING HT-DNA	1		不适用	0.31677	11100015	11139571	不适用	不适用	100	91.7142		0.00183666	0.539718
STING pDNA	1		不适用	0.31677	11289239	11328795	不适用	不适用	100	92.11		0.00111761	0.328419
R2
LMP7
LMP7_10192022_133529_(Chemi)_raw
泳道	条带编号	条带标记	分子量(KDa)	相对前沿	调整体积(Int)	体积(Int)	绝对定量	相对定量	条带百分比	泳道百分比
MEFs ctrl	1		不适用	0.785714	4557840	4732440	不适用	不适用	100	4.56922
MEFs HT-DNA	1		不适用	0.78882	27298980	27667230	不适用	不适用	100	20.3314
MEFs pDNA	1		不适用	0.782609	29502450	29954070	不适用	不适用	100	19.746
cGAS ctrl	1		不适用	0.798137	7117620	7293900	不适用	不适用	100	8.52035
cGAS HT-DNA	1		不适用	0.826087	4340790	4498890	不适用	不适用	100	7.05908
cGAS pDNA	1		不适用	0.78882	1124970	1185270	不适用	不适用	100	1.94278
STING ctrl	1		不适用	0.82146	5149260	5339970	不适用	不适用	100	6.47969
STING HT-DNA	1		不适用	0.785714	3784680	3963780	不适用	不适用	100	5.97803
STING pDNA	1		不适用	0.776398	678330	729090	不适用	不适用	100	2.14865
actin-18-lmp7-m1_(Chemi)_raw
泳道	条带编号	条带标记	分子量(KDa)	相对前沿	调整体积(Int)	体积(Int)	绝对定量	相对定量	条带百分比	泳道百分比		LMP7/Actin
MEFs ctrl	1		不适用	0.279503	9040048	9067408	不适用	不适用	100	90.5612		0.504183	1
MEFs HT-DNA	1		不适用	0.276398	9453960	9468960	不适用	不适用	100	89.9991		2.88757	5.72723
MEFs pDNA	1		不适用	0.276398	10297881	10326921	不适用	不适用	100	91.0594		2.8649	5.68227
cGAS ctrl	1		不适用	0.273292	9044940	9066720	不适用	不适用	100	91.7495		0.786917	1.56078
cGAS HT-DNA	1		不适用	0.273292	7445400	7465200	不适用	不适用	100	90.2109		0.583016	1.15636
cGAS pDNA	1		不适用	0.273292	5005320	5019600	不适用	不适用	100	85.5505		0.224755	0.44578
STING ctrl	1		不适用	0.276398	7990026	8011806	不适用	不适用	100	90.1395		0.644461	1.27823
STING HT-DNA	1		不适用	0.282609	10341960	10367490	不适用	不适用	100	93.0981		0.365954	0.725835
STING pDNA	1		不适用	0.285714	11074644	11098888	不适用	不适用	100	92.0106		0.0612507	0.121485
lmp7m2_(Chemi)_raw
泳道	条带编号	条带标记	分子量(KDa)	相对前沿	调整体积(Int)	体积(Int)	绝对定量	相对定量	条带百分比	泳道百分比
MEFs ctrl	1		不适用	0.450847	417340	418320	不适用	不适用	100	1.41486
MEFs HT-DNA	1		不适用	0.430508	4334015	4335380	不适用	不适用	100	13.2126
MEFs pDNA	1		不适用	0.430508	7319200	7319200	不适用	不适用	100	22.9322
cGAS ctrl	1		不适用	0.427119	483840	485100	不适用	不适用	100	2.59291
cGAS HT-DNA	1		不适用	0.440678	2025520	2025835	不适用	不适用	100	7.10018
cGAS pDNA	1		不适用	0.444068	472605	473655	不适用	不适用	100	1.84652
STING ctrl	1		不适用	0.444068	299910	300846	不适用	不适用	100	1.1183
STING HT-DNA	1		不适用	0.457627	808080	810880	不适用	不适用	100	2.39286
STING pDNA	1		不适用	0.467797	332570	333410	不适用	不适用	100	0.923264
actin_m2_(Chemi)_raw
泳道	条带编号	条带标记	分子量(KDa)	相对前沿	调整体积(Int)	体积(Int)	绝对定量	相对定量	条带百分比	泳道百分比		LMP7/Actin
MEFs ctrl	1		不适用	0.452703	5018273	5018273	不适用	不适用	100	94.1933		0.0831641	1
MEFs HT-DNA	1		不适用	0.449324	4722680	4724012	不适用	不适用	100	93.7661		0.917702	11.0348
MEFs pDNA	1		不适用	0.456081	5425186	5425775	不适用	不适用	100	94.8444		1.34912	16.2223
cGAS ctrl	1		不适用	0.462838	6793126	6793829	不适用	不适用	100	94.6333		0.0712249	0.856439
cGAS HT-DNA	1		不适用	0.462838	6865387	6866719	不适用	不适用	100	94.5642		0.295034	3.54761
cGAS pDNA	1		不适用	0.459459	6291665	6292331	不适用	不适用	100	93.8853		0.075116	0.903227
STING ctrl	1		不适用	0.459459	8417511	8418120	不适用	不适用	100	95.6429		0.0356293	0.428422
STING HT-DNA	1		不适用	0.462838	11162418	11163069	不适用	不适用	100	96.0836		0.0723929	0.870483
STING pDNA	1		不适用	0.462838	6900611	6901314	不适用	不适用	100	94.5003		0.0481943	0.579508
R1 LMP2
lmp2_m1_(Chemi)_raw
泳道	条带编号	条带标记	分子量(KDa)	相对前沿	调整体积(Int)	体积(Int)	绝对定量	相对定量	条带百分比	泳道百分比
MEFs ctrl	1		不适用	0.409449	67944	68628	不适用	不适用	100	3.62391
MEFs HT-DNA	1		不适用	0.39895	10649082	10651932	不适用	不适用	100	76.2846
MEFs pDNA	1		不适用	0.396325	7377624	7380474	不适用	不适用	100	61.9663
cGAS ctrl	1		不适用	0.409132	16864	17422	不适用	不适用	100	0.90391
cGAS HT-DNA	1		不适用	0.406824	1034740	1036108	不适用	不适用	100	23.768
cGAS pDNA	1		不适用	0.409449	935370	936282	不适用	不适用	100	21.0922
STING ctrl	1		不适用	0.417323	6216	6552	不适用	不适用	100	0.243846
STING HT-DNA	1		不适用	0.414698	7099	7471	不适用	不适用	100	0.131206
STING pDNA	1		不适用	0.409449	23712	23940	不适用	不适用	100	0.913911
actin_m1_(Chemi)_raw
泳道	条带编号	条带标记	分子量(KDa)	相对前沿	调整体积(Int)	体积(Int)	绝对定量	相对定量	条带百分比	泳道百分比		LMP2/Actin
MEFs ctrl	1		不适用	0.432432	10736672	10745868	不适用	不适用	100	91.0701		0.00632822	1
MEFs HT-DNA	1		不适用	0.432432	8207168	8215616	不适用	不适用	100	89.7735		1.29753	205.039
MEFs pDNA	1		不适用	0.439189	7171388	7177548	不适用	不适用	100	88.2716		1.02876	162.567
cGAS ctrl	1		不适用	0.439189	6420565	6425525	不适用	不适用	100	88.5058		0.00262656	0.415055
cGAS HT-DNA	1		不适用	0.442568	5819940	5824740	不适用	不适用	100	88.7379		0.177792	28.0951
cGAS pDNA	1		不适用	0.449324	6093732	6099932	不适用	不适用	100	89.5671		0.153497	24.256
STING ctrl	1		不适用	0.452703	7463360	7471424	不适用	不适用	100	90.9623		0.000832869	0.131612
STING HT-DNA	1		不适用	0.459459	10092918	10099738	不适用	不适用	100	93.4731		0.000703364	0.111147
STING pDNA	1		不适用	0.449324	11996524	12005264	不适用	不适用	100	94.7689		0.00197657	0.312343
lmp2_htDNA_(Chemi)_raw
泳道	条带编号	条带标记	分子量(KDa)	相对前沿	调整体积(Int)	体积(Int)	绝对定量	相对定量	条带百分比	泳道百分比
MEFs ctrl	1		不适用	0.726708	58344	59532	不适用	不适用	100	8.33884
MEFs HT-DNA	1		不适用	0.729814	4221261	4224825	不适用	不适用	100	84.0034
MEFs pDNA	1		不适用	0.729814	7426089	7430478	不适用	不适用	100	89.8178
cGAS ctrl	1		不适用	0.729814	40788	42570	不适用	不适用	100	5.58821
cGAS HT-DNA	1		不适用	0.732919	15147	16533	不适用	不适用	100	2.79981
cGAS pDNA	1		不适用	0.736025	15642	17424	不适用	不适用	100	2.73672
STING ctrl	1		不适用	0.732919	17325	18711	不适用	不适用	100	0.562737
STING HT-DNA	1		不适用	0.736025	16302	17688	不适用	不适用	100	0.474152
STING pDNA	1		不适用	0.73913	16038	17424	不适用	不适用	100	0.418417
泳道	条带编号	条带标记	分子量(KDa)	相对前沿	调整体积(Int)	体积(Int)	绝对定量	相对定量	条带百分比	泳道百分比		LMP2/Actin
MEFs ctrl	1		不适用	0.432432	10736672	10745868	不适用	不适用	100	91.0701		0.00543409	1
MEFs HT-DNA	1		不适用	0.432432	8207168	8215616	不适用	不适用	100	89.7735		0.514338	94.6504
MEFs pDNA	1		不适用	0.439189	7171388	7177548	不适用	不适用	100	88.2716		1.03552	190.559
cGAS ctrl	1		不适用	0.439189	6420565	6425525	不适用	不适用	100	88.5058		0.00635271	1.16905
cGAS HT-DNA	1		不适用	0.442568	5819940	5824740	不适用	不适用	100	88.7379		0.0026026	0.478941
cGAS pDNA	1		不适用	0.449324	6093732	6099932	不适用	不适用	100	89.5671		0.0025669	0.47237
STING ctrl	1		不适用	0.452703	7463360	7471424	不适用	不适用	100	90.9623		0.00232134	0.427181
STING HT-DNA	1		不适用	0.459459	10092918	10099738	不适用	不适用	100	93.4731		0.00161519	0.297233
STING pDNA	1		不适用	0.449324	11996524	12005264	不适用	不适用	100	94.7689		0.00133689	0.246019
lmp7_htDNA_(Chemi)_raw
泳道	条带编号	条带标记	分子量(KDa)	相对前沿	调整体积(Int)	体积(Int)	绝对定量	相对定量	条带百分比
MEFs ctrl	1		不适用	0.732351	150439	151324	不适用	不适用	100
MEFs HT-DNA	1		不适用	0.752341	855194	851234	不适用	不适用	100
MEFs pDNA	1		不适用	0.711123	1.29336e+06	1294764	不适用	不适用	100
cGAS ctrl	1		不适用	0.774534	162443	1631152	不适用	不适用	100
cGAS HT-DNA	1		不适用	0.701324	394568	418839	不适用	不适用	100
cGAS pDNA	1		不适用	0.753423	114712	121534	不适用	不适用	100
STING ctrl	1		不适用	0.713428	79279.7	79324	不适用	不适用	100
STING HT-DNA	1		不适用	0.726317	91337.5	93342	不适用	不适用	100
STING pDNA	1		不适用	0.738813	67929.4	68183	不适用	不适用	100
泳道	条带编号	条带标记	分子量(KDa)	相对前沿	调整体积(Int)	体积(Int)	绝对定量	相对定量	条带百分比	LMP7/Actin
MEFs ctrl	1		不适用	0.224818	4770986	6278140	不适用	不适用	100	0.031532	1
MEFs HT-DNA	1		不适用	0.20438	4423248	6002400	不适用	不适用	100	0.193341	6.13157
MEFs pDNA	1		不适用	0.223815	4634550	6199475	不适用	不适用	100	0.279068	8.85031
cGAS ctrl	1		不适用	0.208759	3928400	5295600	不适用	不适用	100	0.0413509	1.31139
cGAS HT-DNA	1		不适用	0.233577	4262104	5892936	不适用	不适用	100	0.0925758	2.93593
cGAS pDNA	1		不适用	0.20438	3992408	6099604	不适用	不适用	100	0.0287326	0.911222
STING ctrl	1		不适用	0.226277	4112834	6325124	不适用	不适用	100	0.0192762	0.611321
STING HT-DNA	1		不适用	0.2	4059434	6087838	不适用	不适用	100	0.0225001	0.713563
STING pDNA	1		不适用	0.226277	4196878	6051337	不适用	不适用	100	0.0161857	0.51331

## Sheet: mtDNA
R2-3
LMP2
lmp2-m2-mtDNA-19_(Chemi)_raw
泳道	条带编号	条带标记	分子量(KDa)	相对前沿	调整体积(Int)	体积(Int)	绝对定量	相对定量	条带百分比	泳道百分比
MEFs ctrl	1		不适用	0.64	14060	14288	不适用	不适用	100	1.75447
MEFs mtDNA	1		不适用	0.635556	560956	562628	不适用	不适用	100	43.1171
Cgas ctrl	1		不适用	0.648889	13148	14060	不适用	不适用	100	1.86775
cgas mtDNA	1		不适用	0.633333	11563	12493	不适用	不适用	100	2.2701
STING ctrl	1		不适用	0.637778	9760	10528	不适用	不适用	100	1.35556
STING mtDNA	1		不适用	0.646667	10432	11008	不适用	不适用	100	1.12309
MEFs ctrl	1		不适用	0.628889	20039	20561	不适用	不适用	100	1.58203
MEFs mtDNA	1		不适用	0.617778	7648678	7652668	不适用	不适用	100	81.0591
Cgas ctrl	1		不适用	0.626667	37789	38533	不适用	不适用	100	2.99722
cgas mtDNA	1		不适用	0.624444	12555	12555	不适用	不适用	100	0.892267
STING ctrl	1		不适用	0.626667	10444	10444	不适用	不适用	100	1.26269
STING mtDNA	1		不适用	0.624444	13452	13452	不适用	不适用	100	0.93974
actin-19-lmp2_(Chemi)_raw
泳道	条带编号	条带标记	分子量(KDa)	相对前沿	调整体积(Int)	体积(Int)	绝对定量	相对定量	条带百分比	泳道百分比		LMP2/Actin
1	1		不适用	0.198758	8539839	8559936	不适用	不适用	100	78.1253		0.0016464	1
2	1		不适用	0.204969	11089485	11107701	不适用	不适用	100	84.3635		0.0505845	30.7243
3	1		不适用	0.198758	8539839	413127	不适用	不适用	100	23.129		0.00153961	0.935135
4	1		不适用	0.201863	7329616	1597761	不适用	不适用	100	57.3284		0.00157757	0.958194
5	1		不适用	0.21118	7329616	7341964	不适用	不适用	100	89.6762		0.00133158	0.808785
6	1		不适用	0.214286	8184495	8200434	不适用	不适用	100	90.1086		0.00127461	0.774177
7	1		不适用	0.220497	7944651	7959831	不适用	不适用	100	90.013		0.00252233	1
8	1		不适用	0.223602	6277788	6289701	不适用	不适用	100	80.1804		1.21837	483.035
9	1		不适用	0.226708	7455717	7467497	不适用	不适用	100	88.9301		0.00506846	2.00944
10	1		不适用	0.229814	8167896	8182449	不适用	不适用	100	89.2681		0.00153712	0.609404
11	1		不适用	0.232919	6907404	6918604	不适用	不适用	100	90.5834		0.001512	0.599447
12	1		不适用	0.236025	4619307	4629867	不适用	不适用	100	86.7097		0.00291213	1.15454
R2-3
LMP2
LMP7-htDNA-18_(Chemi)_raw
泳道	条带编号	条带标记	分子量(KDa)	相对前沿	调整体积(Int)	体积(Int)	绝对定量	相对定量	条带百分比	泳道百分比
MEFs ctrl	1		不适用	0.6875	27608	28826	不适用	不适用	100	1.05549
MEFs mtDNA	1		不适用	0.6875	3092067	3094503	不适用	不适用	100	21.969
Cgas ctrl	1		不适用	0.6875	35960	37178	不适用	不适用	100	1.11414
cgas mtDNA	1		不适用	0.678241	18386	21518	不适用	不适用	100	0.682447
STING ctrl	1		不适用	0.685185	26622	26796	不适用	不适用	100	0.653097
STING mtDNA	1		不适用	0.689815	36743	36743	不适用	不适用	100	0.750117
actin_19_lmp7_(Chemi)_raw
泳道	条带编号	条带标记	分子量(KDa)	相对前沿	调整体积(Int)	体积(Int)	绝对定量	相对定量	条带百分比	泳道百分比		LMP7/Actin
1	1		不适用	0.343653	7342391	7366071	不适用	不适用	100	84.9736		0.00376008	1
2	1		不适用	0.343653	7482240	7494840	不适用	不适用	100	81.8222		0.413254	109.906
3	1		不适用	0.343653	8007596	8029520	不适用	不适用	100	84.317		0.00449074	1.19432
4	1		不适用	0.346749	8427496	8444128	不适用	不适用	100	84.7064		0.00218167	0.580218
5	1		不适用	0.346749	9497856	9518976	不适用	不适用	100	86.4755		0.00280295	0.745449
6	1		不适用	0.349845	11657331	11679309	不适用	不适用	100	90.3676		0.00315192	0.838259
R1
LMP2
LMP2_m3left_(Chemi)_raw
泳道	条带编号	条带标记	分子量(KDa)	相对前沿	调整体积(Int)	体积(Int)	绝对定量	相对定量	条带百分比	泳道百分比
MEFs ctrl	1		不适用	0.578512	531050	536180	不适用	不适用	100	5.19133
MEFs mtDNA	1		不适用	0.578512	6923520	6933888	不适用	不适用	100	52.7573
Cgas ctrl	1		不适用	0.578512	264064	270720	不适用	不适用	100	3.64225
cgas mtDNA	1		不适用	0.575758	445130	445130	不适用	不适用	100	5.3696
STING ctrl	1		不适用	0.578512	131424	131424	不适用	不适用	100	2.51993
STING mtDNA	1		不适用	0.584022	179968	179968	不适用	不适用	100	2.33428
actin_m3_(Chemi)_raw
泳道	条带编号	条带标记	分子量(KDa)	相对前沿	调整体积(Int)	体积(Int)	绝对定量	相对定量	条带百分比	泳道百分比		LMP2/Actin
1	1		不适用	0.331081	6229174	6229956	不适用	不适用	100	91.8784		0.0852521	1
2	1		不适用	0.327703	5659350	5660568	不适用	不适用	100	92.6713		1.22338	14.3501
3	1		不适用	0.327703	4718928	4720220	不适用	不适用	100	93.631		0.0559585	0.656388
4	1		不适用	0.327703	4076464	4078300	不适用	不适用	100	92.1625		0.109195	1.28085
5	1		不适用	0.334459	6850320	6851640	不适用	不适用	100	93.8505		0.0191851	0.22504
6	1		不适用	0.331081	6827277	6830385	不适用	不适用	100	93.5634		0.0263601	0.309202
R1
LMP7_M3R_(Chemi)_raw
LMP7_M3R_(Chemi)_raw
泳道	条带编号	条带标记	分子量(KDa)	相对前沿	调整体积(Int)	体积(Int)	绝对定量	相对定量	条带百分比	泳道百分比
1	1		不适用	0.494915	205768	208420	不适用	不适用	100	0.997975
2	1		不适用	0.491525	7557282	7567278	不适用	不适用	100	29.7938
3	1		不适用	0.501695	50898	53346	不适用	不适用	100	0.337341
4	1		不适用	0.494915	50626	52870	不适用	不适用	100	0.326118
5	1		不适用	0.494915	59923	62527	不适用	不适用	100	0.341574
6	1		不适用	0.505085	104482	106318	不适用	不适用	100	0.434544
actin_m3_(Chemi)_raw
泳道	条带编号	条带标记	分子量(KDa)	相对前沿	调整体积(Int)	体积(Int)	绝对定量	相对定量	条带百分比	泳道百分比		LMP7/Actin
1	1		不适用	0.358108	6284709	6287262	不适用	不适用	100	91.8588		0.0327411	1
2	1		不适用	0.35473	5877383	5878747	不适用	不适用	100	92.9874		1.28582	39.2725
3	1		不适用	0.35473	4663065	4664319	不适用	不适用	100	93.7832		0.0109151	0.333378
4	1		不适用	0.35473	3996480	3998208	不适用	不适用	100	92.5063		0.0126676	0.386904
5	1		不适用	0.361486	6957981	6959345	不适用	不适用	100	93.8023		0.00861212	0.263037
6	1		不适用	0.358108	6821209	6821986	不适用	不适用	100	93.2028		0.0153172	0.467829
R0
LMP2
LMP2_m1_(Chemi)_raw
泳道	条带编号	条带标记	分子量(KDa)	相对前沿	调整体积(Int)	体积(Int)	绝对定量	相对定量	条带百分比	泳道百分比
1	1		不适用	0.494915	67007	67229	不适用	不适用	100	0.750366
2	1		不适用	0.494915	8982072	8982765	不适用	不适用	100	51.46
3	1		不适用	0.498305	43276	43462	不适用	不适用	100	0.650792
4	1		不适用	0.501695	17920	18304	不适用	不适用	100	0.186137
5	1		不适用	0.491525	20150	20336	不适用	不适用	100	0.25292
6	1		不适用	0.505085	14688	14688	不适用	不适用	100	0.17613
actin_m1_(Chemi)_raw
泳道	条带编号	条带标记	分子量(KDa)	相对前沿	调整体积(Int)	体积(Int)	绝对定量	相对定量	条带百分比	泳道百分比		LMP2/Actin
1	1		不适用	0.510135	8765676	8767944	不适用	不适用	100	91.161		0.00764425	1
2	1		不适用	0.510135	9799286	9800774	不适用	不适用	100	92.8083		0.916605	119.908
3	1		不适用	0.513514	9682880	9685568	不适用	不适用	100	92.8931		0.00446933	0.584666
4	1		不适用	0.513514	7550205	7550205	不适用	不适用	100	92.4037		0.00237345	0.310488
5	1		不适用	0.513514	9412499	9413150	不适用	不适用	100	93.0324		0.00214077	0.28005
6	1		不适用	0.516892	10046573	10048526	不适用	不适用	100	93.8751		0.00146199	0.191254
R0
LMP7
lmp7_m1_0915_(Chemi)_raw
泳道	条带编号	条带标记	分子量(KDa)	相对前沿	调整体积(Int)	体积(Int)	绝对定量	相对定量	条带百分比	泳道百分比
1	1		不适用	0.337838	29156	29156	不适用	不适用	100	0.29981
2	1		不适用	0.337838	2330075	2330075	不适用	不适用	100	18.0683
3	1		不适用	0.314189	20724	20724	不适用	不适用	100	1.18701
4	1		不适用	0.314189	6235	6235	不适用	不适用	100	0.448272
5	1		不适用	0.317568	10693	10693	不适用	不适用	100	0.912795
6	1		不适用	0.317568	11365	671365	不适用	不适用	100	25.1243
Actin_m1_(Chemi)_raw
泳道	条带编号	条带标记	分子量(KDa)	相对前沿	调整体积(Int)	体积(Int)	绝对定量	相对定量	条带百分比	泳道百分比		LMP7/Actin
1	1		不适用	0.274576	387616	388224	不适用	不适用	100	59.4241		0.0752188	1
2	1		不适用	0.271186	339264	340480	不适用	不适用	100	51.874		6.86803	91.3074
3	1		不适用	0.264407	277856	279008	不适用	不适用	100	57.6944		0.0745854	0.99158
4	1		不适用	0.264407	369024	372480	不适用	不适用	100	68.7083		0.0168959	0.224624
5	1		不适用	0.267797	274496	275648	不适用	不适用	100	46.8053		0.038955	0.51789
6	1		不适用	0.264407	271456	272000	不适用	不适用	100	53.5881		0.0418668	0.556601
