# Supplementary material for: DNA sensing via the cGAS/STING pathway activates the immunoproteasome and adaptive T‐cell immunity
Source: EMBO J. 2023 Mar 13;42(8):e110597. doi: 10.15252/embj.2022110597 (PMC10106989; doi:10.15252/embj.2022110597)
Supplement: Supplementary file 15 — Source Data for Figure 8 [file EMBJ-42-e110597-s001.zip › SourceData_Figure 8/SourceData_Figure 8B.xlsx]

## Sheet: Sheet1
R1
		574nm	Aver 574nm	Standard deviation	substracted sample devided by control	normalized Standard deviation		Aver	WT19	WT20	lmp7-/- 1	lmp7-/- 2
WT19(-)	A1	0.057	0.0545	0.00353553				(-) UTY	1	1	1	1
	A2	0.052						htDNA	1.22222	1.34156	1.03196	1.03463
WT19(-)	B1	0.139	0.126	0.0183848	1	1
	B2	0.113
WT19(htDNA)	E1	0.15	0.154	0.00565685	1.22222	0.307692
	E2	0.158
WT20 (-)	A3	0.053	0.0515	0.00212132
	A4	0.05
WT20 (-)	B3	0.125	0.1215	0.00494975	1	1
	B4	0.118
WT20 (htDNA)	E3	0.159	0.163	0.00565685	1.34156	1.14286
	E4	0.167
lmp7-/-1 (-)	A5	0.052	0.05	0.00282843
	A6	0.048
lmp7-/-1 (-)	B5	0.114	0.1095	0.00636396	1	1
	B6	0.105
lmp7-/-1 (htDNA)	E5	0.111	0.113	0.00282843	1.03196	0.444444
	E6	0.115
lmp7-/-2 (-)	A7	0.051	0.051	0
	A8	0.051
lmp7-/-2 (-)	B7	0.112	0.1155	0.00494975	1	1
	B8	0.119
lmp7-/-2 (htDNA)	E7	0.114	0.1195	0.00777817	1.03463	1.57143
	E8	0.125
WT-UTY		0.171	0.176
WT-UTY		0.182
WT-UTY		0.175
lmp7-/- UTY		0.122	0.128
lmp7-/- UTY		0.129
lmp7-/- UTY		0.133
R2
	574nm	WT23			WT24			lmp7-/- 25			lmp7-/- 26
	<>	1	2	3	4	5	6	7	8	9	10	11	12
(-)	A	0.083	0.077	0.085	0.085	0.084	0.083	0.09	0.108	0.092	0.101	0.102	0.097
(-) +UTY	B	0.115	0.115	0.191	0.22	0.219	0.233	0.253	0.253	0.241	0.297	0.239	0.221
htDNA	E	0.121	0.222	0.244	0.247	0.239	0.236	0.256	0.275	0.277	0.325	0.288	0.198
htDNA+DNAseI	F	0.165	0.201	0.245	0.26	0.243	0.235	0.248	0.156	0.157	0.226	0.192	0.16
UTY	G	0.139	0.133	0.134	0.132	0.144	0.131	0.15	0.144	0.147	0.145	0.153	0.148
	H	0.139	0.186	0.069	0.187	0.204	0.077	0.207	0.255	0.085	0.253	0.2	0.071
574nm		574nm average	Substracted sample devided by control
WT23	(-)	0.0816667
	(-) +UTY	0.140333	1
	htDNA	0.195667	1.3943
	UTY	0.135333
	(-)	0.084
	(-) +UTY	0.224	1
WT24	htDNA	0.240667	1.0744
	UTY	0.135667
	(-)	0.0966667
	(-) +UTY	0.249	1
	IFNb	0.259	1.04016
	mtDNA	0.285333	1.14592
lmp7-/-25	htDNA	0.269333	1.08166
	UTY	0.147
	(-)	0.1
	(-) +UTY	0.252333	1
	htDNA	0.270333	1.07133
	UTY	0.148667
lmp7-/-26
	(-)	0.1
	(-) +UTY	0.252333	1
	htDNA	0.270333	1.07133
	UTY	0.148667
Average normalized
		WT19	WT20	WT23	WT24	lmp7-/- 1	lmp7-/- 2	lmp7-/- 25	lmp7-/- 26
	(-)	1	1	1	1	1	1	1	1
	htDNA	1.22222	1.34156	1.3943	1.0744	1.03196	1.03463	1.08166	1.07133
