# Supplementary material for: DNA sensing via the cGAS/STING pathway activates the immunoproteasome and adaptive T‐cell immunity
Source: EMBO J. 2023 Mar 13;42(8):e110597. doi: 10.15252/embj.2022110597 (PMC10106989; doi:10.15252/embj.2022110597)
Supplement: Supplementary file 16 — Source Data for Figure 9 [file EMBJ-42-e110597-s009.zip]

Archive with 21 entries (19 files):
- SourceData_Figure 9C /
- SourceData_Figure 9C /_IHC333-12 Gies62 LMP2 x8C Doner_40x_Bar.tif
- SourceData_Figure 9C /_IHC333-3 Gies180 LMP2 x4C IPF_2_10x_Bar.tif
- SourceData_Figure 9C /_IHC333-12 Gies62 LMP2 x8C Doner_4x_Bar.tif
- SourceData_Figure 9C /_IHC333-12 Gies62 LMP2 x8C Doner_10x_Bar.tif
- SourceData_Figure 9C /_IHC333-3 Gies180 LMP2 x4C IPF_2_40x_Bar.tif
- SourceData_Figure 9C /_IHC333-3 Gies180 LMP2 x4C IPF_2_4x_Bar.tif
- SourceData_Figure 9D-F/
- SourceData_Figure 9D-F/20xD_PD1(red)+CD8(gr)_MLT003_H1_3.czi
- SourceData_Figure 9D-F/10xPD1(red)+CD8(gr)_MLT122_H8_f.czi
- SourceData_Figure 9D-F/20xPD1(red)+CD8(gr)_MLT122_H8_f.czi
- SourceData_Figure 9D-F/10x_LMP2red+CD8green_122H8_IPF_4.czi
- SourceData_Figure 9D-F/20x_LMP2red+CD8green_122H8_IPF_4.czi
- SourceData_Figure 9D-F/40xPD1(red)+CD8(gr)_MLT122_H8_f.czi
- SourceData_Figure 9D-F/40x_LMP2red+CD8green_003H1_ctrl_1_ort1.czi
- SourceData_Figure 9D-F/20x_LMP2red+CD8green_003H1_ctrl_1.czi
- SourceData_Figure 9D-F/10xPD1(red)+CD8(gr)_MLT003_H2_f.czi
- SourceData_Figure 9D-F/10x_LMP2red+CD8green_003H1_ctrl_1.czi
- SourceData_Figure 9D-F/40x_LMP2red+CD8green_122H8_IPF_4_0.czi
- SourceData_Figure 9D-F/40xPD1(red)+CD8(gr)_MLT003_H1_f_z-Orthogon_2.czi
- SourceData_Figure 9f.xlsx
