# Supplementary material for: DNA sensing via the cGAS/STING pathway activates the immunoproteasome and adaptive T‐cell immunity
Source: EMBO J. 2023 Mar 13;42(8):e110597. doi: 10.15252/embj.2022110597 (PMC10106989; doi:10.15252/embj.2022110597)
Supplement: Supplementary file 16 — Source Data for Figure 9 [file EMBJ-42-e110597-s009.zip › SourceData_Figure 9f.xlsx]

## Sheet: Sheet1
Data Type	ID				Diagnosis			Demographics		CD8 T cells
Variables	Date of recruitment	Recruitment Center	Subject ID		Dx	IPF Diagnosis	Age at Diagnosis	Age Last Contact	Sex	Cytotoxic effector	Cytotoxic Non-effector
		(KG: Klinikum Großhadern/GA: Gauting)	MF	CPC	Dx	(yes, no)	(years)	(years)	(male, female)	CD3+CD8+CCR7-	CD3+CD8+CCR7+
74	2014-06-16	KG	576	74	IPF	yes	56	59	male
75	2014-06-16	KG	577	75	IPF	yes	77	77	male
77	2014-06-17	GA	580	77	IPF	yes	81	83	male
83	2014-06-30	KG	589	83	IPF	yes	60	63	female
86	2014-07-02	GA	613	86	IPF	yes	72	76	female
88	2014-07-08	KG	615	88	IPF	yes	50	52	female
89	2014-07-11	GA	592	89	IPF	yes	72	74	male	84.3	15.6
90	2014-07-11	GA	593	90	IPF	yes		54	male	75.5	24.4
91	2014-07-11	KG	617	91	IPF	yes	40	41	female
92	2014-07-11	KG	618	92	IPF	yes	76	76	female
93	2014-07-11	KG	619	93	IPF	yes	43	61	male
94	2014-07-14	KG	620	94	IPF	yes	25	46	female
95	2014-07-15	GA	621	95	IPF	yes	64	68	male
96	2014-07-15	GA	622	96	IPF	yes	73	73	male
97	2014-07-21	KG	624	97	IPF	yes	29	44	female	32.5	67.5
98	2014-07-30	KG	625	98	IPF	yes	52	54	male	75.5	24.5
100	2014-08-04	KG	627	100	IPF	yes	54	62	male
101	2014-08-04	KG	628	101	IPF	yes	42	48	male
103	2014-08-11	KG	630	103	IPF	yes	50	53	female
105	2014-08-12	KG	632	105	IPF	yes	70	70	male	99.4	0.742
107	2014-08-13	GA	634	107	IPF	yes	81	81	male
108	2014-08-18	KG	635	108	IPF	yes		66	male
109	2014-08-18	KG	636	109	IPF	yes		50	male
110	2014-08-18	KG	637	110	IPF	yes	72	78	female
113	2014-08-27	GA	640	113	IPF	yes	69	69	female	99	0.981
114	2014-08-27	GA	641	114	IPF	yes	73	74	male	98.4	1.61
115	2014-08-27	GA	594	115	IPF	yes	76	77	male
116	2014-09-01	KG	642	116	IPF	yes	61	62	male
117	2014-09-01	KG	643	117	IPF	yes	42	51	female
119	2014-09-03	GA	645	119	IPF	yes	75	75	female
127	2014-10-14	GA	653	127	IPF	yes	79	79	male	98.5	1.5
128	2014-10-14	GA	654	128	IPF	yes	72	80	male	96.1	3.9
129	2014-10-15	GA	655	129	IPF	yes	63	73	male	71.8	28.2
139	2014-10-28	KG	670	139	IPF	yes	53	57	male	92.5	7.55
142	2014-10-29	GA	673	142	IPF	yes	79	81	female
143	2014-11-03	KG	674	143	IPF	yes	56	63	female	85.7	14.3
144	2014-11-03	KG	675	144	IPF	yes	48	63	female	100	0
150	2014-11-10	KG	681	150	IPF	Yes	57	62	female
152	2014-11-11	GA	683	152	IPF	yes	72	72	male	86.8	13.2
153	2014-11-11	GA	684	153	IPF	yes	80	80	male	77.5	22.5
154	2014-11-11	GA	685	154	IPF	yes	83	83	male	88.2	11.8
155	2014-11-11	KG	686	155	IPF	yes	53	59	male
157	2014-11-18	GA	687	157	IPF	yes	69	71	male	92.1	7.78
160	2014-12-01	KG	694	160	IPF	yes	74	74	male	97.7	2.05
161	2014-12-02	KG	695	161	IPF	yes	80	81	male	91.8	7.45
162	2014-12-03	GA	696	162	IPF	yes		73	male	92.3	7.47
166	2014-12-10	GA	700	166	IPF	yes	72	74	male	88.3	11.7
167	2014-12-10	GA	701	167	IPF	yes	52	57	male	98.2	1.76
170	2014-12-15	KG	704	170	IPF	yes	61	69	male
171	2014-12-16	KG	705	171	IPF	yes	26	32	female
176	2015-01-19	KG	710	176	IPF	yes	34	34	female	80.3	19.7
181	2015-01-20	KG	715	181	IPF	yes	47	60	female
182	2015-01-20	KG	716	182	IPF	yes		67	male	97.7	2.31
184	2015-01-22	GA	718	184	IPF?	yes	82	82	female
185	2015-01-22	GA	719	185	IPF	yes	72	77	female
187	2015-01-26	KG	721	187	IPF	yes	55	60	male
192	2015-02-03	GA	725	192	IPF	yes	72	74	female
201	2015-02-09	KG	734	201	IPF	yes	52	57	male
205	2015-02-11	GA	738	205	IPF	yes	74	78	male
206	2015-02-12	KG	739	206	IPF	yes	47	54	male
208	2015-02-12	GA	741	208	IPF	yes	57	61	female
216	2015-02-23	KG	752	216	IPF	yes	47	62	female
218	2015-02-26	KG	754	218	IPF	yes	38	45	male	94.2	5.83
220	2015-02-26	KG	756	220	IPF	yes	52	57	male	95.4	4.61
223	2015-03-02	CPC	759	223	Control	no		63	male	93.9	6.07
226	2015-03-04	KG	762	226	IPF	yes	45	50	female
228	2015-03-05	CPC	-	228	Control	no			female	81.3	18.7
229	2015-03-05	CPC	-	229	Control	no		54	female	90.9	9.09
230	2015-03-05	CPC	766	230	Control	no		50	female	78.1	21.9
232	2015-03-05	GA	765	232	Control	no		65	male	87.7	12.3
233	2015-03-10	CPC	-	233	Control	no		64	male	95.9	3.29
238	2015-03-11	GA	772	238	IPF	yes		61	male	97.4	2.5
244	2015-03-13	CPC	-	244	Control	no		63	female	88.2	11.2
250	2015-03-17	GA	783	250	IPF	yes	60	73	female	95.8	4.11
252	2015-03-18	KG	785	252	IPF	yes	58	61	male	94.6	5.44
257	2015-03-23	CPC	-	257	Control	no			male	96.2	3.59
258	2015-03-25	GA	790	258	UIP	yes	81	82	male
260	2015-03-25	GA	792	260	IPF	yes	76	76	male	97.6	2.22
265	2015-03-31	CPC	-	265	Conrol	no		61	male	64.6	35.4
267	2015-03-31		798	267	IPF		70	71	male	94	6
269	2015-03-31		800	269	UIP	yes	81	84	female	91.9	8.11
270	2015-04-01		801	270	UIP	yes	52	56	female
271	2015-04-01		802	271	UIP		46	53	female
272	2015-04-02		597=592	272	UIP	yes	72	75	male	98.7	0.825
273	2015-04-10		803	273	UIP	yes	59	61	male	99.6	0.417
274	2015-04-10		804	274	UIP	yes	69	73	female
275	2015-04-10		805	275	UIP		66	78	male	99	1.02
283	2015-04-16		598	283	IPF	yes	64	70	male	96.1	3.93
285	2015-04-17		599 =587	285	IPF	yes		80	male	97.4	1.96
292	2015-04-21		816	292	IPF	yes	60	67	male	69.8	16.4
296	2015-04-21	NHB	-	296	Ctrl	no				84.7	6.12
297	2015-04-21	NHB	-	297	Ctrl	no
299	2015-04-23	NHB	-	299	Control	no				79.8	20.2
300	2015-04-23	NHB	-	300	Control	no
